# Supplementary material for: Subchronic Toxicity of Microcystin-LR on Young Frogs (Xenopus laevis) and Their Gut Microbiota
Source: Front Microbiol. 2022 May 12;13:895383. doi: 10.3389/fmicb.2022.895383 (PMC9134123; doi:10.3389/fmicb.2022.895383)
Supplement: Supplementary Table 3 — Source data for the inflammatory factor gene expression in Xenopus laevis liver. [file Table_3.XLSX]

## Sheet: TNF-α
SampleID	group	Relative.transcription
C0-1	C0	1.00999
C0-2	C0	1.04859
C0-3	C0	0.941425
C1-1	C1	0.332264
C1-2	C1	0.353928
C1-3	C1	0.349284
C5-1	C5	0.106927
C5-2	C5	0.15434
C5-3	C5	0.128068
C20-1	C20	0.852695
C20-2	C20	0.980441
C20-3	C20	0.95244
C50-1	C50	2.28807
C50-2	C50	2.55701
C50-3	C50	2.5473

## Sheet: IL-8
SampleID	group	Relative.transcription
C0-1	C0	1.07881
C0-2	C0	0.925345
C0-3	C0	0.995848
C1-1	C1	0.682483
C1-2	C1	0.626918
C1-3	C1	0.690434
C5-1	C5	0.789408
C5-2	C5	0.648376
C5-3	C5	0.650829
C20-1	C20	2.65415
C20-2	C20	2.28103
C20-3	C20	2.81217
C50-1	C50	8.5593
C50-2	C50	9.15143
C50-3	C50	8.65764

## Sheet: TGF-β
SampleID	group	Relative.transcription
C0-1	C0	1.02093
C0-2	C0	0.971189
C0-3	C0	1.00788
C1-1	C1	0.398927
C1-2	C1	0.363204
C1-3	C1	0.354617
C5-1	C5	0.350983
C5-2	C5	0.320092
C5-3	C5	0.274835
C20-1	C20	0.640245
C20-2	C20	0.584187
C20-3	C20	0.474382
C50-1	C50	0.769337
C50-2	C50	0.859191
C50-3	C50	0.680062
