# Supplementary material for: Subchronic Toxicity of Microcystin-LR on Young Frogs (Xenopus laevis) and Their Gut Microbiota
Source: Front Microbiol. 2022 May 12;13:895383. doi: 10.3389/fmicb.2022.895383 (PMC9134123; doi:10.3389/fmicb.2022.895383)
Supplement: Supplementary Table 4 — Source data for the content of MAD, GSH, CAT, and AKP in Xenopus laevis liver. [file Table_4.XLSX]

## Sheet: MDA
SampleID	group	MDA of liver tissue(nmol/mgprot)
C0-1	C0	5.30868
C0-2	C0	5.56418
C0-3	C0	4.03119
C0-4	C0	5.30868
C0-5	C0	5.30868
C0-6	C0	4.03119
C0-7	C0	5.81968
C0-8	C0	5.30868
C0-9	C0	4.03119
C1-1	C1	3.00618
C1-2	C1	2.05352
C1-3	C1	3.00618
C1-4	C1	2.81565
C1-5	C1	2.43459
C1-6	C1	3.00618
C1-7	C1	2.81565
C1-8	C1	2.24405
C1-9	C1	3.00618
C5-1	C5	1.92268
C5-2	C5	1.92268
C5-3	C5	1.33277
C5-4	C5	1.72604
C5-5	C5	2.31595
C5-6	C5	1.33277
C5-7	C5	1.5294
C5-8	C5	1.72604
C5-9	C5	1.33277
C20-1	C20	2.99648
C20-2	C20	2.99648
C20-3	C20	4.16902
C20-4	C20	2.76198
C20-5	C20	2.76198
C20-6	C20	3.70001
C20-7	C20	2.52747
C20-8	C20	2.76198
C20-9	C20	3.70001
C50-1	C50	5.46992
C50-2	C50	2.42766
C50-3	C50	2.42766
C50-4	C50	5.74648
C50-5	C50	2.42766
C50-6	C50	2.15109
C50-7	C50	5.74648
C50-8	C50	2.42766
C50-9	C50	1.87452

## Sheet: GSH
SampleID	group	GSH of liver tissue(Uμmol/gprot)
C0-1	C0	39.2393
C0-2	C0	23.9264
C0-3	C0	57.4234
C0-4	C0	35.4111
C0-5	C0	20.0982
C0-6	C0	54.5522
C0-7	C0	38.2823
C0-8	C0	22.9694
C0-9	C0	54.5522
C1-1	C1	32.1168
C1-2	C1	36.3991
C1-3	C1	34.9716
C1-4	C1	52.8143
C1-5	C1	34.9716
C1-6	C1	33.5442
C1-7	C1	30.6894
C1-8	C1	34.9716
C1-9	C1	32.8305
C5-1	C5	57.4528
C5-2	C5	53.0334
C5-3	C5	78.0769
C5-4	C5	54.5065
C5-5	C5	44.9311
C5-6	C5	76.6038
C5-7	C5	54.5065
C5-8	C5	44.9311
C5-9	C5	74.3941
C20-1	C20	60.6117
C20-2	C20	41.2862
C20-3	C20	38.6509
C20-4	C20	57.0979
C20-5	C20	38.6509
C20-6	C20	35.1372
C20-7	C20	57.0979
C20-8	C20	37.7725
C20-9	C20	35.1372
C50-1	C50	66.303
C50-2	C50	67.339
C50-3	C50	62.1591
C50-4	C50	62.1591
C50-5	C50	64.2311
C50-6	C50	58.0152
C50-7	C50	63.1951
C50-8	C50	64.2311
C50-9	C50	55.9432

## Sheet: CAT
SampleID	group	CAT of liver tissue(U/mgprot)
C0-1	C0	44.6778
C0-2	C0	43.888
C0-3	C0	44.6778
C0-4	C0	44.6778
C0-5	C0	43.888
C0-6	C0	44.6778
C0-7	C0	46.4829
C0-8	C0	44.0384
C0-9	C0	44.6026
C1-1	C1	44.4515
C1-2	C1	45.994
C1-3	C1	44.4515
C1-4	C1	44.4515
C1-5	C1	45.994
C1-6	C1	44.4515
C1-7	C1	45.5172
C1-8	C1	46.5829
C1-9	C1	45.1807
C5-1	C5	53.7485
C5-2	C5	53.5748
C5-3	C5	53.7195
C5-4	C5	53.7485
C5-5	C5	53.5748
C5-6	C5	53.7195
C5-7	C5	53.6038
C5-8	C5	54.1247
C5-9	C5	53.7485
C20-1	C20	28.7534
C20-2	C20	30.1686
C20-3	C20	33.3098
C20-4	C20	28.7534
C20-5	C20	30.1686
C20-6	C20	33.3098
C20-7	C20	29.3057
C20-8	C20	29.9615
C20-9	C20	33.4478
C50-1	C50	64.4831
C50-2	C50	63.0176
C50-3	C50	62.7733
C50-4	C50	64.4831
C50-5	C50	63.0176
C50-6	C50	62.7733
C50-7	C50	65.7451
C50-8	C50	64.1574
C50-9	C50	63.1397

## Sheet: AKP
SampleID	group	AKP of liver tissue(U/gprot)
C0-1	C0	305.294
C0-2	C0	317.627
C0-3	C0	300.361
C0-4	C0	300.978
C0-5	C0	313.927
C0-6	C0	296.045
C0-7	C0	297.895
C0-8	C0	311.46
C0-9	C0	298.511
C1-1	C1	52.9317
C1-2	C1	54.3112
C1-3	C1	56.1505
C1-4	C1	51.5522
C1-5	C1	53.8513
C1-6	C1	55.2308
C1-7	C1	50.1727
C1-8	C1	51.5522
C1-9	C1	54.771
C5-1	C5	119.168
C5-2	C5	140.998
C5-3	C5	100.186
C5-4	C5	102.559
C5-5	C5	141.473
C5-6	C5	100.186
C5-7	C5	102.084
C5-8	C5	140.998
C5-9	C5	99.2367
C20-1	C20	142.119
C20-2	C20	144.383
C20-3	C20	137.591
C20-4	C20	139.855
C20-5	C20	141.553
C20-6	C20	134.761
C20-7	C20	137.591
C20-8	C20	140.421
C20-9	C20	131.931
C50-1	C50	98.1922
C50-2	C50	113.544
C50-3	C50	107.537
C50-4	C50	98.1922
C50-5	C50	110.874
C50-6	C50	106.202
C50-7	C50	97.5248
C50-8	C50	110.874
C50-9	C50	106.869
