# Supplementary material for: Subchronic Toxicity of Microcystin-LR on Young Frogs (Xenopus laevis) and Their Gut Microbiota
Source: Front Microbiol. 2022 May 12;13:895383. doi: 10.3389/fmicb.2022.895383 (PMC9134123; doi:10.3389/fmicb.2022.895383)
Supplement: Supplementary Table 5 — Source data for the dominant phyla and genus of the Xenopus laevis gut microbiota. [file Table_5.XLSX]

## Sheet: dominant_phylum
phylum	C0A1	C0A2	C0A3	C0B1	C0B2	C0B3	C1A1	C1A2	C1A3	C1B1	C1B2	C1B3	C5A1	C5A2	C5A3	C5B1	C5B2	C5B3	C20A1	C20A2	C20A3	C20B1	C20B2	C20B3	C50A1	C50A2	C50A3	C50B1	C50B2	C50B3
Firmicutes	0.613488	0.614431	0.616534	0.616642	0.599891	0.614394	0.543836	0.537708	0.543401	0.546809	0.539666	0.544235	0.612038	0.6281	0.611494	0.602611	0.597607	0.620921	0.253843	0.237999	0.238361	0.269906	0.246229	0.259137	0.367041	0.352901	0.354315	0.33372	0.346338	0.355656
Bacteroidetes	0.156672	0.156853	0.147897	0.147897	0.160189	0.149275	0.297933	0.298151	0.287817	0.291624	0.284953	0.297099	0.213561	0.211639	0.220558	0.219253	0.219398	0.218564	0.0294779	0.0317984	0.0295867	0.0288252	0.0292966	0.0274837	0.0621827	0.0566715	0.0581581	0.0522117	0.0546773	0.0571791
Fusobacteria	0.129877	0.136258	0.139521	0.13459	0.13963	0.137817	0.106128	0.11454	0.105076	0.0992023	0.103263	0.0986947	0.020087	0.0179115	0.0178753	0.019942	0.0187817	0.0180566	0.617295	0.627339	0.631146	0.583321	0.609971	0.58934	0.453336	0.470051	0.47607	0.513307	0.481762	0.478064
Proteobacteria	0.0544598	0.0511603	0.0546773	0.0558013	0.054641	0.0566352	0.0264685	0.0251632	0.0336476	0.0314721	0.0358956	0.0319072	0.0862582	0.0763234	0.0805656	0.0867658	0.0882524	0.0786802	0.0550761	0.0573604	0.0539521	0.0656635	0.0616389	0.0684917	0.0598985	0.0638144	0.0592821	0.0509427	0.0600798	0.0565265
Tenericutes	0.0199057	0.0172951	0.0180566	0.0186004	0.0192893	0.020087	0.00801305	0.00674402	0.00881073	0.0102973	0.0118202	0.010116	0.0293691	0.031182	0.0327049	0.0334663	0.0355693	0.0294416	0.0198332	0.019108	0.0210297	0.0253807	0.0253082	0.0258883	0.0275925	0.0253807	0.0234953	0.0237128	0.0274474	0.0238216
Actinobacteria	0.00743292	0.00750544	0.00804931	0.00721537	0.00685279	0.00645395	0.00326323	0.00380711	0.00406091	0.00326323	0.00406091	0.00348078	0.0117476	0.00975344	0.0106962	0.0105874	0.0121465	0.00899202	0.0075417	0.00862944	0.00917331	0.00913706	0.00964467	0.00997099	0.00913706	0.0100435	0.00949964	0.00833938	0.00913706	0.00997099
Cyanobacteria	0.00739666	0.00594634	0.00518492	0.00594634	0.00612763	0.00558376	0.00250181	0.00253807	0.00384336	0.00286439	0.00402466	0.0024293	0.00939086	0.00804931	0.00928209	0.00899202	0.0105874	0.00913706	0.00739666	0.00768673	0.0075417	0.00659898	0.00772299	0.00855693	0.0077955	0.00797679	0.00681653	0.00630892	0.00841189	0.00728789
Other	0.0107687	0.0105511	0.0100798	0.0133067	0.0133793	0.00975344	0.0118564	0.0113488	0.013343	0.014467	0.0163162	0.0120377	0.0175489	0.0170413	0.0168238	0.0183829	0.0176577	0.0162074	0.0095359	0.0100798	0.00920957	0.0111675	0.0101885	0.0111313	0.0130167	0.0131617	0.012364	0.0114576	0.0121465	0.0114938

## Sheet: dominant_genus
#OTU ID	C0A1	C0A2	C0A3	C0B1	C0B2	C0B3	C1A1	C1A2	C1A3	C1B1	C1B2	C1B3	C5A1	C5A2	C5A3	C5B1	C5B2	C5B3	C20A1	C20A2	C20A3	C20B1	C20B2	C20B3	C50A1	C50A2	C50A3	C50B1	C50B2	C50B3
Unclassified;Other	0	7.25163e-05	0.000108774	0	0	0	0	0	0	0	0	0	0	3.62582e-05	0	0	3.62582e-05	0	7.25163e-05	3.62582e-05	3.62582e-05	7.25163e-05	7.25163e-05	0	0	0	0	0	0	3.62582e-05
k__Archaea;Other	0	0	0	0	3.62582e-05	0	0	0	0	0	0	0	0	0	0	0	0	0	0	0	0	0	0	0	0	7.25163e-05	0	0	0	0
k__Archaea;p__Crenarchaeota	0	3.62582e-05	0	0	0	0	0	0	0	0	0	0	3.62582e-05	0	0	7.25163e-05	3.62582e-05	0	0	0	0	0	0	7.25163e-05	0	0	0	0	0	0
k__Archaea;p__Euryarchaeota	0	0	3.62582e-05	0	0	0	0	0	0	0	0	0	0	0	0	0	0	0	0	0	0	0	0	0	0	0	0	0	3.62582e-05	0
k__Archaea;p__[Parvarchaeota]	0	0	0	7.25163e-05	0	0	0	0	0	0	0	0	0	3.62582e-05	0	0	3.62582e-05	7.25163e-05	0	0	0	0	3.62582e-05	0	0	0	0	0	0	0
k__Bacteria;Other	0.00134155	0.00137781	0.000761421	0.00137781	0.0019942	0.00105149	0.000688905	0.00039884	0.000761421	0.000652647	0.00119652	0.000471356	0.0024293	0.00253807	0.00184917	0.00279188	0.00177665	0.00195794	0.00141407	0.00166788	0.00174039	0.00148658	0.00126904	0.00145033	0.00174039	0.00188542	0.00152284	0.00184917	0.00134155	0.00177665
k__Bacteria;p__	3.62582e-05	0	0	0	3.62582e-05	0	0	0	0	0	0	0	3.62582e-05	0	0.000108774	7.25163e-05	0	0	0	0.000108774	0	0	0	0	3.62582e-05	0	0	3.62582e-05	3.62582e-05	0
k__Bacteria;p__AC1	3.62582e-05	0	0.000145033	0	7.25163e-05	0.000181291	0	7.25163e-05	3.62582e-05	0	0	0	0.000145033	0	0.000108774	7.25163e-05	7.25163e-05	0	0	3.62582e-05	0.000108774	0	0.000108774	3.62582e-05	0	3.62582e-05	3.62582e-05	0	0.000181291	3.62582e-05
k__Bacteria;p__Acidobacteria	0.000362582	0.000362582	0.000145033	0.000253807	0.000507614	0.000181291	0.000181291	0.000145033	3.62582e-05	0.000108774	0.000253807	0.000217549	0.00039884	0.000652647	0.000108774	0.00097897	0.00039884	0.000435098	0.000326323	0.000145033	0.000253807	0.000362582	0.000326323	0.000652647	0.000362582	0.000253807	0.000253807	0.000290065	0.000471356	0.000253807
k__Bacteria;p__Actinobacteria	0.00743292	0.00750544	0.00804931	0.00721537	0.00685279	0.00645395	0.00326323	0.00380711	0.00406091	0.00326323	0.00406091	0.00348078	0.0117476	0.00975344	0.0106962	0.0105874	0.0121465	0.00899202	0.0075417	0.00862944	0.00917331	0.00913706	0.00964467	0.00997099	0.00913706	0.0100435	0.00949964	0.00833938	0.00913706	0.00997099
k__Bacteria;p__Armatimonadetes	3.62582e-05	0	0	0	0.000108774	3.62582e-05	0	0	0	3.62582e-05	0	3.62582e-05	0.000108774	3.62582e-05	7.25163e-05	0	7.25163e-05	0	3.62582e-05	7.25163e-05	0	0	0.000108774	3.62582e-05	0.000181291	0.000108774	3.62582e-05	3.62582e-05	3.62582e-05	3.62582e-05
k__Bacteria;p__BRC1	0	0	0	7.25163e-05	0	7.25163e-05	0	0	0	0	0	0	0	0	0	3.62582e-05	0.000108774	0	3.62582e-05	0	0	0	3.62582e-05	0	3.62582e-05	0.000108774	0	0	3.62582e-05	0
k__Bacteria;p__Bacteroidetes	0.156672	0.156853	0.147897	0.147897	0.160189	0.149275	0.297933	0.298151	0.287817	0.291624	0.284953	0.297099	0.213561	0.211639	0.220558	0.219253	0.219398	0.218564	0.0294779	0.0317984	0.0295867	0.0288252	0.0292966	0.0274837	0.0621827	0.0566715	0.0581581	0.0522117	0.0546773	0.0571791
k__Bacteria;p__Caldiserica	0	0	0	0	0	0	0	0	0	0	0	0	7.25163e-05	0	0	0	0	0	0	0	0	0	0	0	0	3.62582e-05	0	0	0	0
k__Bacteria;p__Caldithrix	0	0	0	0	0	0	0	0	0	0	0	0	3.62582e-05	3.62582e-05	0	0	3.62582e-05	0	0	0	0	0	0	7.25163e-05	3.62582e-05	0	0	0	0	0
k__Bacteria;p__Chlamydiae	0	3.62582e-05	0	3.62582e-05	0	0	0	0	0	0	0	3.62582e-05	3.62582e-05	7.25163e-05	3.62582e-05	0	0	0	0	7.25163e-05	0	0	0	3.62582e-05	0	0	0.000108774	3.62582e-05	0	3.62582e-05
k__Bacteria;p__Chlorobi	0.000652647	0.000145033	0.00039884	0.000652647	0.00039884	0.000326323	0.000181291	0.000362582	0.000435098	7.25163e-05	0.000217549	3.62582e-05	0.000688905	0.000543872	0.000652647	0.000471356	0.000652647	0.000797679	0.000290065	0.000543872	0.000580131	0.000507614	0.000580131	0.000725163	0.000688905	0.000870196	0.000543872	0.000688905	0.000652647	0.000543872
k__Bacteria;p__Chloroflexi	0.000543872	0.000507614	0.000580131	0.000362582	0.00039884	0.000507614	0.000108774	0.000145033	0.000145033	0.000217549	0.000543872	0.000290065	0.00108774	0.000833938	0.000833938	0.000906454	0.00130529	0.000761421	0.00097897	0.000688905	0.000761421	0.000833938	0.000616389	0.000688905	0.000797679	0.000580131	0.000870196	0.000761421	0.000906454	0.000580131
k__Bacteria;p__Cyanobacteria	0.00739666	0.00594634	0.00518492	0.00594634	0.00612763	0.00558376	0.00250181	0.00253807	0.00384336	0.00286439	0.00402466	0.0024293	0.00939086	0.00804931	0.00928209	0.00899202	0.0105874	0.00913706	0.00739666	0.00768673	0.0075417	0.00659898	0.00772299	0.00855693	0.0077955	0.00797679	0.00681653	0.00630892	0.00841189	0.00728789
k__Bacteria;p__Deferribacteres	0.000290065	0.000616389	0.000507614	0.001124	0.000507614	0.000435098	0.000725163	0.000580131	0.000652647	0.00116026	0.00116026	0.000761421	0.00250181	0.00232052	0.00203046	0.00239304	0.00210297	0.00192168	0.000652647	0.000688905	0.000471356	0.000543872	0.000616389	0.000616389	0.000507614	0.000870196	0.000652647	0.000507614	0.000362582	0.000652647
k__Bacteria;p__Elusimicrobia	0.000145033	3.62582e-05	0	0.000108774	7.25163e-05	3.62582e-05	0.000108774	0	3.62582e-05	3.62582e-05	7.25163e-05	0	0.000290065	7.25163e-05	0.000217549	0.000145033	0.000181291	0.000145033	0.000253807	0.000108774	0.000145033	0.000145033	0	0.000145033	0.000145033	0.000217549	0.000181291	7.25163e-05	7.25163e-05	0.000145033
k__Bacteria;p__FCPU426	0	0	0	0	0	0	3.62582e-05	0	0	0	3.62582e-05	0	0	3.62582e-05	0	0	0	0	0	0	0	0	0	0	0	0	0	0	0	0
k__Bacteria;p__Fibrobacteres	0	0.000108774	3.62582e-05	0	0	0	0	0	0	0	0	3.62582e-05	0	0	0	7.25163e-05	0	3.62582e-05	0	0	0	0.000145033	7.25163e-05	0	0.000108774	0	3.62582e-05	0	3.62582e-05	0
k__Bacteria;p__Firmicutes	0.613488	0.614431	0.616534	0.616642	0.599891	0.614394	0.543836	0.537708	0.543401	0.546809	0.539666	0.544235	0.612038	0.6281	0.611494	0.602611	0.597607	0.620921	0.253843	0.237999	0.238361	0.269906	0.246229	0.259137	0.367041	0.352901	0.354315	0.33372	0.346338	0.355656
k__Bacteria;p__Fusobacteria	0.129877	0.136258	0.139521	0.13459	0.13963	0.137817	0.106128	0.11454	0.105076	0.0992023	0.103263	0.0986947	0.020087	0.0179115	0.0178753	0.019942	0.0187817	0.0180566	0.617295	0.627339	0.631146	0.583321	0.609971	0.58934	0.453336	0.470051	0.47607	0.513307	0.481762	0.478064
k__Bacteria;p__GN02	0	0	0	0	3.62582e-05	0	0	0	0	0	0	0	3.62582e-05	0	0	0	0	0	0	0	0	0	0	0	0	0	0	0	0	0
k__Bacteria;p__GN04	0	0	0	0	0	0	0	0	0	0	0	3.62582e-05	0	0	3.62582e-05	0	3.62582e-05	0	0	0	0	0	3.62582e-05	0	3.62582e-05	0	3.62582e-05	0	0	7.25163e-05
k__Bacteria;p__GOUTA4	0	3.62582e-05	0	0	0	0	0	0	0	0	0	0	3.62582e-05	0	0	0	3.62582e-05	0	0	0	0	0	0	0	0	0	0	0	3.62582e-05	0
k__Bacteria;p__Gemmatimonadetes	7.25163e-05	0.000145033	0	0.000108774	7.25163e-05	3.62582e-05	7.25163e-05	0	0.000108774	3.62582e-05	3.62582e-05	3.62582e-05	0.000181291	0.000145033	7.25163e-05	3.62582e-05	0.000145033	3.62582e-05	7.25163e-05	7.25163e-05	0.000145033	0.000108774	7.25163e-05	0.000145033	3.62582e-05	0	7.25163e-05	7.25163e-05	0.000108774	0
k__Bacteria;p__H-178	0	0	7.25163e-05	3.62582e-05	7.25163e-05	0	0	3.62582e-05	0	0	0	0	0	0	7.25163e-05	3.62582e-05	0.000108774	0	3.62582e-05	3.62582e-05	3.62582e-05	0	7.25163e-05	0	7.25163e-05	0.000108774	0	0	0	0
k__Bacteria;p__Hyd24-12	0	0	0	0	7.25163e-05	0	0	0	0	0	0	0	3.62582e-05	0	0	3.62582e-05	3.62582e-05	0	0	0	0	0	0	3.62582e-05	7.25163e-05	0	3.62582e-05	3.62582e-05	3.62582e-05	0
k__Bacteria;p__KSB3	0	0	7.25163e-05	7.25163e-05	0	3.62582e-05	0	3.62582e-05	3.62582e-05	3.62582e-05	0	3.62582e-05	0.000108774	3.62582e-05	0.000145033	3.62582e-05	0	3.62582e-05	7.25163e-05	0.000108774	7.25163e-05	0.000108774	3.62582e-05	0	0.000108774	7.25163e-05	3.62582e-05	0.000108774	0	3.62582e-05
k__Bacteria;p__LCP-89	0	0	0	0	0	0	0	0	0	0	0	0	0	0	0	0	3.62582e-05	3.62582e-05	0	0	0	0	0	0	0	0	0	0	0	0
k__Bacteria;p__LD1	0	0	0	0	0	0	0	0	0	0	0	0	7.25163e-05	0	0	0	0	0	0	0	0	0	0	0	0	0	0	0	0	0
k__Bacteria;p__Lentisphaerae	0.00170413	0.00148658	0.00108774	0.00250181	0.00148658	0.0015591	0.000253807	0.000181291	0.000290065	0.000326323	0.00039884	0.000362582	0.000108774	0.000108774	0.000145033	0.000217549	0.000108774	0.000108774	0.000145033	0.000290065	0.000217549	0.000471356	0.000217549	0.000145033	0.000725163	0.000616389	0.000761421	0.000580131	0.000688905	0.000543872
k__Bacteria;p__MVS-104	0	0	0	0	0	0	0	0	3.62582e-05	0	0	0	0	0	0	0	0	0	0	0	0	0	0	0	0	0	0	0	0	0
k__Bacteria;p__NC10	0	0	0	0	0	0	0	0	0	0	0	0	0	0.000108774	7.25163e-05	0	0	0	0	3.62582e-05	0	3.62582e-05	3.62582e-05	0	0	3.62582e-05	0	3.62582e-05	3.62582e-05	0
k__Bacteria;p__NKB19	0	3.62582e-05	0	0	0	0	3.62582e-05	0	0	0	0	0	3.62582e-05	0	0	3.62582e-05	0	0	0	3.62582e-05	0	0	0	0	3.62582e-05	0	0	0.000108774	0	0
k__Bacteria;p__Nitrospirae	7.25163e-05	0.000253807	0.000290065	0.000362582	0.000435098	0.000108774	3.62582e-05	0.000181291	0.000181291	0.000108774	0.000253807	0.000253807	0.000326323	0.00039884	0.00039884	0.000471356	0.000507614	0.000145033	0.000435098	0.000326323	0.000326323	0.000217549	0.000217549	0.000290065	0.000362582	0.000290065	0.000181291	0.000217549	0.000253807	0.000145033
k__Bacteria;p__OC31	0	0	0	0	0	0	0	0	0	0	0	0	0	3.62582e-05	0	0	7.25163e-05	0	0	0	0	0	0	0	0	0	0	0	0	0
k__Bacteria;p__OD1	3.62582e-05	3.62582e-05	0	0	3.62582e-05	0	7.25163e-05	3.62582e-05	0	0	0	0	0	0	0	0	3.62582e-05	0	0	0	0	0	3.62582e-05	3.62582e-05	0	3.62582e-05	3.62582e-05	0	3.62582e-05	0
k__Bacteria;p__OP11	7.25163e-05	3.62582e-05	0	0	0	0	0	3.62582e-05	3.62582e-05	0.000108774	3.62582e-05	0	0	3.62582e-05	0	3.62582e-05	0.000108774	0.000108774	3.62582e-05	0	3.62582e-05	0	0	0	0	0	3.62582e-05	3.62582e-05	0	7.25163e-05
k__Bacteria;p__OP3	3.62582e-05	0.000326323	0.000181291	7.25163e-05	0.000217549	0.000145033	0.000145033	0	7.25163e-05	3.62582e-05	7.25163e-05	0.000108774	0.000253807	0.000181291	0.000290065	0.00039884	0.000688905	0.000435098	7.25163e-05	0.000181291	0.000253807	0.000326323	0.000471356	0.000471356	0.000217549	0.000362582	0.000290065	0.000253807	0.000580131	0.000253807
k__Bacteria;p__OP8	3.62582e-05	0.000108774	3.62582e-05	3.62582e-05	0	7.25163e-05	0	0	3.62582e-05	3.62582e-05	3.62582e-05	0.000108774	7.25163e-05	0.000145033	0.000108774	0.000217549	0.000217549	7.25163e-05	0	7.25163e-05	0	0.000108774	3.62582e-05	0	0	7.25163e-05	3.62582e-05	3.62582e-05	3.62582e-05	3.62582e-05
k__Bacteria;p__PAUC34f	0	0	0	0	0	0	0	0	0	0	0	0	0	0	0	0	0	0	0	0	0	0	0	0	3.62582e-05	0	0	0	3.62582e-05	0
k__Bacteria;p__Planctomycetes	0.00181291	0.00159536	0.00203046	0.00224801	0.00279188	0.00159536	0.000942712	0.000761421	0.00126904	0.00145033	0.00159536	0.000761421	0.00391588	0.00297317	0.00297317	0.00246555	0.00279188	0.0031182	0.00250181	0.00210297	0.00213923	0.00286439	0.00261059	0.00279188	0.00282814	0.00271936	0.00275562	0.00246555	0.00232052	0.00246555
k__Bacteria;p__Proteobacteria	0.0544598	0.0511603	0.0546773	0.0558013	0.054641	0.0566352	0.0264685	0.0251632	0.0336476	0.0314721	0.0358956	0.0319072	0.0862582	0.0763234	0.0805656	0.0867658	0.0882524	0.0786802	0.0550761	0.0573604	0.0539521	0.0656635	0.0616389	0.0684917	0.0598985	0.0638144	0.0592821	0.0509427	0.0600798	0.0565265
k__Bacteria;p__SAR406	0	0	0	0	0	0	0	0	0	0	0	0	0	0	0	0	0	0	0	0	0	0	0	3.62582e-05	0	0	0	0	0	0
k__Bacteria;p__SBR1093	0	0	0	0	0	0	0	0	0	0	0	0	0	0	0	0	0	0	0	0	0	0	0	0	0	0	0	0	3.62582e-05	0
k__Bacteria;p__SC4	0	0	0	3.62582e-05	0	0	0	0	0	0	0	3.62582e-05	0	0	0	0	0	0	3.62582e-05	0	0	0	0	0	0	0	0	0	0	3.62582e-05
k__Bacteria;p__Spirochaetes	0.00264685	0.00235678	0.00290065	0.00315446	0.00322698	0.00221175	0.00797679	0.00815809	0.00891951	0.00964467	0.00986222	0.00786802	0.00348078	0.00456853	0.00485859	0.00456853	0.00431472	0.0046773	0.00119652	0.00166788	0.00105149	0.0015591	0.00166788	0.00145033	0.00293691	0.00297317	0.00282814	0.00257433	0.00271936	0.00246555
k__Bacteria;p__Synergistetes	7.25163e-05	3.62582e-05	0	3.62582e-05	0	0	0	0	3.62582e-05	0	0	3.62582e-05	0	0	3.62582e-05	0	0	3.62582e-05	0	0	3.62582e-05	0	0	0.000108774	0	7.25163e-05	7.25163e-05	0	7.25163e-05	0
k__Bacteria;p__TM6	7.25163e-05	0	0	7.25163e-05	0	0	0	0	0	0	3.62582e-05	0	3.62582e-05	3.62582e-05	3.62582e-05	0.000145033	7.25163e-05	3.62582e-05	3.62582e-05	7.25163e-05	7.25163e-05	0.000108774	3.62582e-05	3.62582e-05	7.25163e-05	3.62582e-05	0	0	7.25163e-05	0.000108774
k__Bacteria;p__TM7	7.25163e-05	0.000108774	3.62582e-05	0	7.25163e-05	0.000108774	3.62582e-05	3.62582e-05	0	0	0	0.000108774	0.000108774	0.000145033	0.000253807	7.25163e-05	0.000145033	0.000181291	0.000108774	3.62582e-05	0.000145033	0.000217549	7.25163e-05	0.000181291	0.000181291	0.000145033	0.000145033	0.000253807	3.62582e-05	0.000217549
k__Bacteria;p__TPD-58	0	0	0	0	0	0	0	0	0	0	0	0	0	0	0	3.62582e-05	0	0	3.62582e-05	3.62582e-05	0	0	0	0	0	0	0	0	3.62582e-05	0
k__Bacteria;p__Tenericutes	0.0199057	0.0172951	0.0180566	0.0186004	0.0192893	0.020087	0.00801305	0.00674402	0.00881073	0.0102973	0.0118202	0.010116	0.0293691	0.031182	0.0327049	0.0334663	0.0355693	0.0294416	0.0198332	0.019108	0.0210297	0.0253807	0.0253082	0.0258883	0.0275925	0.0253807	0.0234953	0.0237128	0.0274474	0.0238216
k__Bacteria;p__Thermotogae	0	0	0	0	0	0.000108774	0	0	0	0	0	0	0	0	0	0	0	0	0	0	0	0	0	0	0	0	0	0	0	0
k__Bacteria;p__Verrucomicrobia	0.000543872	0.000616389	0.000543872	0.00039884	0.000580131	0.000616389	0.000108774	0.000181291	0.000181291	0.000217549	0.000471356	0.000362582	0.000797679	0.000761421	0.00108774	0.00123278	0.001124	0.000761421	0.000616389	0.000471356	0.00039884	0.000652647	0.000507614	0.000688905	0.000543872	0.000290065	0.000580131	0.000217549	0.000797679	0.000580131
k__Bacteria;p__WPS-2	0	0	0	0	0	0	0	0	3.62582e-05	0	0	0	0	0	0	0	0	0	0	0	0	0	3.62582e-05	0	0	0	0	0	0	0
k__Bacteria;p__WS1	0	0	0	0	0	0	0	0	0	0	0	0	0	0	0	0	0	0	0	0	0	0	0	0	0	0	0	0	3.62582e-05	0
k__Bacteria;p__WS2	0	0	0	0	0	0	0	0	0	0	0	0	0	0	0	0	0	0	0	7.25163e-05	0	0	0	0	0	0	0	0	0	0
k__Bacteria;p__WS3	3.62582e-05	0	0	7.25163e-05	7.25163e-05	3.62582e-05	7.25163e-05	0	0	0.000181291	3.62582e-05	0	7.25163e-05	7.25163e-05	0.000181291	0.000217549	0.000181291	0.000181291	3.62582e-05	0.000181291	7.25163e-05	0.000217549	0	7.25163e-05	7.25163e-05	7.25163e-05	3.62582e-05	0.000108774	0	0.000145033
k__Bacteria;p__WS4	0	0	0	0	0	0	0	0	0	0	0	0	0	0	0	0	0	0	0	0	0	3.62582e-05	0	0	3.62582e-05	0	0	0	0	0
k__Bacteria;p__WS5	0	3.62582e-05	0	0	0	0	0	0	0	0	0	0	0	0	0	0	0	0	0	0	0	0	0	0	0	0	0	0	0	3.62582e-05
k__Bacteria;p__WWE1	3.62582e-05	3.62582e-05	7.25163e-05	0	7.25163e-05	0.000217549	3.62582e-05	0	0	0	0	0	0	3.62582e-05	3.62582e-05	0.000108774	3.62582e-05	7.25163e-05	3.62582e-05	3.62582e-05	0.000108774	3.62582e-05	0.000145033	0.000108774	0	0.000145033	7.25163e-05	7.25163e-05	0	7.25163e-05
k__Bacteria;p__ZB3	0	0	0	0	0	0	0	0	0	0	0	0	0	3.62582e-05	0	0	0	0	0	0	0	0	0	0	0	7.25163e-05	0	0	0	0
k__Bacteria;p__[Caldithrix]	0	0	0	0	0	7.25163e-05	0	0	0	0	0	0	0	0	0	0	0	0	0	0	0	0	3.62582e-05	0	0	0	7.25163e-05	0	0	3.62582e-05
k__Bacteria;p__[Thermi]	0	0	3.62582e-05	3.62582e-05	0	0	3.62582e-05	0	0	0	0	3.62582e-05	0	0	0	0	3.62582e-05	3.62582e-05	0	7.25163e-05	0	0	0	0	0	0	3.62582e-05	0	0	7.25163e-05
