# Supplementary material for: Subchronic Toxicity of Microcystin-LR on Young Frogs (Xenopus laevis) and Their Gut Microbiota
Source: Front Microbiol. 2022 May 12;13:895383. doi: 10.3389/fmicb.2022.895383 (PMC9134123; doi:10.3389/fmicb.2022.895383)
Supplement: Supplementary Table 6 — Source data for the metabolic characteristics of the Xenopus laevis gut microbiota. [file Table_6.XLSX]

## Sheet: Metabolism
KEGG_Pathways	C0A1	C0A2	C0A3	C0B1	C0B2	C0B3	C1A1	C1A2	C1A3	C1B1	C1B2	C1B3	C5A1	C5A2	C5A3	C5B1	C5B2	C5B3	C20A1	C20A2	C20A3	C20B1	C20B2	C20B3	C50A1	C50A2	C50A3	C50B1	C50B2	C50B3
Metabolism; Amino Acid Metabolism; Alanine, aspartate and glutamate metabolism	0.0100782	0.0101111	0.0100517	0.0100577	0.0101018	0.0100645	0.0105168	0.0105404	0.0104723	0.010469	0.0104221	0.0105149	0.0105327	0.0105697	0.010582	0.0104438	0.0105207	0.0104274	0.0095953	0.00959064	0.00958835	0.00961612	0.00961102	0.00959841	0.0100353	0.0100519	0.0100743	0.0101342	0.0100708	0.0100846
Metabolism; Amino Acid Metabolism; Amino acid related enzymes	0.0134381	0.0134745	0.0134299	0.0134439	0.0134301	0.0134243	0.0136825	0.0137201	0.0136803	0.0136932	0.0136692	0.0137275	0.0133081	0.0133054	0.0133068	0.0132572	0.0132751	0.0132471	0.0133125	0.0133407	0.0133047	0.0133273	0.0133063	0.0133156	0.0132627	0.0132618	0.0132747	0.0132752	0.0132606	0.0132885
Metabolism; Amino Acid Metabolism; Arginine and proline metabolism	0.0121655	0.0121332	0.0121195	0.0121653	0.0121413	0.012134	0.0122636	0.0122262	0.0122244	0.0122252	0.0122232	0.0122313	0.0109206	0.0108882	0.0108828	0.0109903	0.0109351	0.0109789	0.0123333	0.0123979	0.0123947	0.0123602	0.0123566	0.0123923	0.0115942	0.0115568	0.0115358	0.0114647	0.0115341	0.0115527
Metabolism; Amino Acid Metabolism; Cysteine and methionine metabolism	0.0100009	0.0100196	0.0100415	0.0100257	0.0100058	0.0100112	0.00986997	0.00991092	0.00986692	0.0098913	0.00985486	0.00986726	0.010663	0.010648	0.0106531	0.010543	0.0105732	0.0105178	0.00981872	0.00988074	0.00981351	0.00980788	0.00978649	0.00986053	0.0104886	0.0104849	0.0105224	0.0106015	0.0105355	0.0105219
Metabolism; Amino Acid Metabolism; Glycine, serine and threonine metabolism	0.00748645	0.00749995	0.00747801	0.00751446	0.00750159	0.00749156	0.00767483	0.00766732	0.0076804	0.00766832	0.00766372	0.00768449	0.00812987	0.00817854	0.00820199	0.00816289	0.00820891	0.0081369	0.00736885	0.0073479	0.00734147	0.00739422	0.00739406	0.00734457	0.00768337	0.00771131	0.00768948	0.0077251	0.00769796	0.007699
Metabolism; Amino Acid Metabolism; Histidine metabolism	0.00625981	0.00627708	0.00624975	0.00623586	0.00624331	0.0062372	0.00655821	0.00658949	0.00655827	0.00655889	0.00655574	0.0065884	0.00550279	0.00549501	0.00548893	0.00551746	0.005511	0.00552333	0.00638103	0.00637018	0.00637242	0.00637665	0.00637815	0.0063796	0.00581599	0.00580147	0.00579823	0.00573476	0.00576494	0.00580666
Metabolism; Amino Acid Metabolism; Lysine biosynthesis	0.00795624	0.00796463	0.00795303	0.00798572	0.00793025	0.00793828	0.00787537	0.00787866	0.00787725	0.00792252	0.00788468	0.00791705	0.00713363	0.0070809	0.00708869	0.00711332	0.00708074	0.00710063	0.00785505	0.00794215	0.007873	0.00787296	0.00783971	0.00789654	0.00748317	0.00745757	0.00747156	0.00743646	0.00745621	0.00747988
Metabolism; Amino Acid Metabolism; Lysine degradation	0.00189944	0.00188378	0.00193272	0.00192774	0.00192178	0.00193301	0.00160582	0.00157893	0.00166237	0.00162524	0.00172001	0.00162906	0.002078	0.00213404	0.00213655	0.00222078	0.00220882	0.00225721	0.00211116	0.00202078	0.00208458	0.00210183	0.00213553	0.00205287	0.00211726	0.00216792	0.00209107	0.00205395	0.00208976	0.00209391
Metabolism; Amino Acid Metabolism; Phenylalanine metabolism	0.00206684	0.00205118	0.00206489	0.00206572	0.00207841	0.00207495	0.00207143	0.00205124	0.00207914	0.00205972	0.00207605	0.00206016	0.00224512	0.0022711	0.00227115	0.00229875	0.0022943	0.00229442	0.00219411	0.00217387	0.00219956	0.00220447	0.00220986	0.00219028	0.00223762	0.00224644	0.0022246	0.00223072	0.00223884	0.00222585
Metabolism; Amino Acid Metabolism; Phenylalanine, tyrosine and tryptophan biosynthesis	0.00738187	0.00739273	0.00731628	0.00738483	0.00738605	0.00736646	0.00742968	0.00742526	0.00740515	0.00739999	0.00736981	0.00742966	0.0077898	0.00783074	0.00784337	0.00775713	0.00780267	0.00773088	0.00689278	0.00691619	0.00691939	0.00692572	0.00690833	0.00690336	0.00728613	0.00729606	0.00730699	0.00736662	0.00732823	0.00731267
Metabolism; Amino Acid Metabolism; Tryptophan metabolism	0.00196822	0.0019418	0.00199978	0.00198701	0.00198433	0.00200084	0.00159894	0.00156183	0.00166521	0.00163118	0.00173852	0.00163009	0.00205625	0.00211974	0.00212243	0.00223945	0.00221537	0.0022717	0.00230159	0.00220162	0.0022689	0.00229905	0.00233341	0.00224046	0.00219769	0.00225101	0.00215828	0.00210819	0.00216641	0.00216173
Metabolism; Amino Acid Metabolism; Tyrosine metabolism	0.00427477	0.00425089	0.00432863	0.00430097	0.00432019	0.0043197	0.00417442	0.0041665	0.00416821	0.00416152	0.0041764	0.00413626	0.00512745	0.00515716	0.00515452	0.00509822	0.0051262	0.00509229	0.00439329	0.00439809	0.00441912	0.00439897	0.00439796	0.00442186	0.00507314	0.00508875	0.00507744	0.00514098	0.00511377	0.00507274
Metabolism; Amino Acid Metabolism; Valine, leucine and isoleucine biosynthesis	0.0066143	0.00662779	0.00658114	0.00662573	0.0065884	0.00658848	0.00639863	0.00642091	0.00644355	0.00643354	0.00646104	0.00646505	0.00688387	0.00691659	0.00692801	0.00689318	0.00691718	0.00688752	0.00626743	0.00626651	0.00624005	0.00628022	0.00626564	0.006228	0.00651438	0.00653458	0.00652049	0.00653985	0.00652609	0.00654598
Metabolism; Amino Acid Metabolism; Valine, leucine and isoleucine degradation	0.00338883	0.00336604	0.00345789	0.00343601	0.00344248	0.0034694	0.00287834	0.00284848	0.00296813	0.00289182	0.00304498	0.00290146	0.00463449	0.00476047	0.00477621	0.00483225	0.00484431	0.00486088	0.00372811	0.00358395	0.00368231	0.00370356	0.00376417	0.00363855	0.00437884	0.00447454	0.00435943	0.00437358	0.00437818	0.00435893
Metabolism; Biosynthesis of Other Secondary Metabolites; beta-Lactam resistance	0.000214428	0.000211381	0.000213798	0.0002137	0.000221974	0.000219047	0.000253558	0.000249518	0.000243672	0.000242891	0.000241287	0.000240994	0.000296946	0.000303647	0.000301058	0.000297645	0.000299577	0.000296685	0.000244865	0.000245436	0.000253019	0.000247978	0.000249333	0.000253577	0.00028978	0.000288475	0.000288729	0.000296709	0.000292918	0.000288235
Metabolism; Biosynthesis of Other Secondary Metabolites; Betalain biosynthesis	3.33641e-06	2.67626e-06	3.2485e-06	3.23159e-06	4.07643e-06	3.41511e-06	1.63844e-06	1.17475e-06	1.90527e-06	2.0797e-06	2.42694e-06	1.81103e-06	4.12393e-06	4.26476e-06	4.12793e-06	4.57837e-06	4.9236e-06	5.05333e-06	5.29936e-06	4.67374e-06	4.33955e-06	4.46399e-06	5.36564e-06	4.72489e-06	3.91033e-06	4.74418e-06	3.8555e-06	3.87103e-06	4.04351e-06	4.64995e-06
Metabolism; Biosynthesis of Other Secondary Metabolites; Butirosin and neomycin biosynthesis	0.000616017	0.000620676	0.000596286	0.000606108	0.000609681	0.000605913	0.000692078	0.000689815	0.000680101	0.000678761	0.000669835	0.000684933	0.000460221	0.000459491	0.000458958	0.000462909	0.00046015	0.000457681	0.000603331	0.000606677	0.000608314	0.000601572	0.000600918	0.000603287	0.000457397	0.000452595	0.000455314	0.000449375	0.000450291	0.000457577
Metabolism; Biosynthesis of Other Secondary Metabolites; Caffeine metabolism	1.28323e-06	1.2518e-06	1.25299e-06	1.29264e-06	1.65605e-06	1.31811e-06	6.55377e-07	4.11164e-07	8.9183e-07	1.03985e-06	1.21347e-06	7.60635e-07	1.70486e-06	1.99447e-06	1.71295e-06	1.85517e-06	1.62002e-06	2.08815e-06	2.21429e-06	1.81757e-06	1.69014e-06	1.81148e-06	1.52819e-06	1.97628e-06	1.63624e-06	1.75391e-06	1.77946e-06	1.67396e-06	1.69709e-06	1.94396e-06
Metabolism; Biosynthesis of Other Secondary Metabolites; Clavulanic acid biosynthesis	1.28323e-07	0	0	0	0	0	3.64098e-08	0	0	0	2.75789e-08	0	2.30387e-08	0	5.61623e-08	3.40399e-08	3.17652e-08	8.35261e-08	4.97593e-08	0	4.56795e-08	3.23478e-08	0	2.27158e-08	2.77328e-08	0	4.56272e-08	4.1849e-08	5.90294e-08	3.11034e-08
Metabolism; Biosynthesis of Other Secondary Metabolites; Flavone and flavonol biosynthesis	2.143e-05	2.10216e-05	1.96767e-05	1.9528e-05	2.0828e-05	2.00114e-05	1.70762e-05	1.63878e-05	1.64583e-05	1.65076e-05	1.65473e-05	1.74403e-05	3.04111e-06	3.54336e-06	3.4259e-06	3.50611e-06	3.78005e-06	4.13454e-06	5.72231e-06	5.64744e-06	6.57785e-06	6.46955e-06	6.69007e-06	5.97426e-06	4.46498e-06	4.31289e-06	4.56272e-06	3.64086e-06	4.16157e-06	4.77437e-06
Metabolism; Biosynthesis of Other Secondary Metabolites; Flavonoid biosynthesis	7.46842e-05	7.23884e-05	7.26273e-05	7.11411e-05	7.82165e-05	7.36946e-05	7.86452e-05	7.65352e-05	7.73865e-05	7.60822e-05	7.9041e-05	7.6154e-05	0.000221609	0.000231995	0.000231023	0.00021743	0.000227089	0.000217544	5.54069e-05	5.31313e-05	5.59117e-05	5.71585e-05	5.80033e-05	5.37456e-05	0.000153141	0.000156587	0.000154859	0.000166852	0.000160766	0.000157927
Metabolism; Biosynthesis of Other Secondary Metabolites; Indole alkaloid biosynthesis	2.50231e-06	2.07194e-06	2.18114e-06	2.26211e-06	3.05732e-06	2.39657e-06	1.1287e-06	1.05728e-06	1.45936e-06	1.55977e-06	1.87536e-06	1.41261e-06	2.8568e-06	2.90683e-06	2.92044e-06	3.26783e-06	3.30358e-06	3.59162e-06	3.85634e-06	3.37548e-06	3.19756e-06	3.00834e-06	3.70161e-06	3.56638e-06	2.77328e-06	3.3353e-06	2.60075e-06	2.76203e-06	2.67108e-06	3.1881e-06
Metabolism; Biosynthesis of Other Secondary Metabolites; Isoflavonoid biosynthesis	3.8497e-07	5.61151e-07	5.10479e-07	5.53987e-07	5.73248e-07	5.99143e-07	2.18459e-07	5.87377e-08	2.43226e-07	3.46616e-07	2.4821e-07	2.89766e-07	5.75967e-07	8.27491e-07	7.5819e-07	1.08928e-06	9.2119e-07	8.77024e-07	8.95667e-07	7.14044e-07	1.00495e-06	1.00278e-06	1.25651e-06	7.72338e-07	8.31984e-07	8.33826e-07	6.3878e-07	7.32358e-07	8.11654e-07	8.55343e-07
Metabolism; Biosynthesis of Other Secondary Metabolites; Isoquinoline alkaloid biosynthesis	0.000798172	0.000791697	0.000803726	0.000804435	0.000809999	0.000807046	0.000813905	0.000812577	0.000797863	0.000795787	0.00078699	0.000787872	0.000922262	0.000922844	0.000921566	0.000906789	0.000908515	0.000903961	0.000821575	0.000834977	0.00083968	0.000824933	0.000822879	0.000844415	0.000957558	0.000954558	0.000957418	0.000976233	0.000967417	0.000954936
Metabolism; Biosynthesis of Other Secondary Metabolites; Novobiocin biosynthesis	0.00163689	0.00163122	0.00164541	0.0016452	0.00164427	0.00164441	0.00155692	0.0015599	0.00155069	0.00154686	0.00154563	0.00154088	0.00170777	0.0017044	0.0017061	0.00169323	0.00169029	0.00168911	0.00163887	0.00165626	0.00165547	0.00164084	0.00163622	0.00166212	0.00178585	0.0017814	0.00178382	0.0018016	0.00179505	0.00178067
Metabolism; Biosynthesis of Other Secondary Metabolites; Penicillin and cephalosporin biosynthesis	0.000153603	0.00015423	0.000148874	0.000147914	0.000157452	0.000154699	0.000161077	0.000159884	0.00015984	0.000154331	0.00016106	0.000156528	0.000279529	0.000294332	0.000291903	0.000288658	0.000294749	0.000287873	0.000162539	0.000153974	0.000162025	0.000164133	0.000167286	0.000158443	0.00022153	0.000224989	0.000220767	0.000227826	0.000224016	0.000223213
Metabolism; Biosynthesis of Other Secondary Metabolites; Phenylpropanoid biosynthesis	0.00125603	0.00126056	0.00120622	0.00122126	0.00124248	0.00122111	0.00171235	0.00170604	0.00167161	0.00168078	0.00163973	0.0016983	0.000684111	0.000685417	0.000679142	0.000695197	0.000689653	0.000699489	0.00120116	0.00120969	0.00122668	0.00122757	0.00123108	0.00121752	0.000768698	0.000748833	0.000757114	0.000719698	0.000732495	0.000767118
Metabolism; Biosynthesis of Other Secondary Metabolites; Stilbenoid, diarylheptanoid and gingerol biosynthesis	9.0468e-05	9.03453e-05	9.30464e-05	9.12693e-05	9.18471e-05	9.24478e-05	5.86926e-05	5.77979e-05	6.07255e-05	5.66717e-05	6.64926e-05	5.88767e-05	0.00024944	0.000264139	0.000264749	0.000252678	0.000260855	0.000255966	8.3496e-05	7.65974e-05	8.51466e-05	8.33926e-05	8.86689e-05	7.6734e-05	0.000186753	0.000193361	0.000184334	0.000194995	0.000190635	0.000189606
Metabolism; Biosynthesis of Other Secondary Metabolites; Streptomycin biosynthesis	0.002785	0.00278853	0.00273677	0.0027691	0.0028042	0.00277691	0.00301674	0.00300261	0.00295844	0.00294953	0.00290951	0.0029595	0.00321321	0.00325153	0.00324924	0.00318048	0.00321578	0.00315912	0.00265411	0.00267484	0.00269198	0.00266455	0.0026707	0.00268456	0.00290543	0.00290358	0.00291642	0.00297823	0.00293918	0.00292033
Metabolism; Biosynthesis of Other Secondary Metabolites; Tropane, piperidine and pyridine alkaloid biosynthesis	0.00149715	0.0014918	0.00150796	0.0015044	0.00150299	0.00150283	0.00140921	0.00141258	0.00140816	0.00140011	0.00140638	0.00139656	0.0014901	0.00148577	0.00148603	0.00148562	0.00148022	0.00148501	0.00151606	0.0015214	0.00152492	0.00151168	0.00151118	0.00152848	0.00157467	0.00157156	0.00157115	0.00157515	0.00157685	0.00156845
Metabolism; Carbohydrate Metabolism; Amino sugar and nucleotide sugar metabolism	0.0149798	0.0150469	0.0149123	0.0148899	0.0149643	0.0149366	0.0163159	0.0163845	0.0161412	0.0161814	0.0160109	0.0161983	0.0131613	0.0130804	0.0130539	0.0130294	0.0129823	0.0130088	0.0153853	0.0154671	0.0154857	0.0153588	0.0153564	0.0155027	0.0139545	0.0138379	0.0139373	0.0138837	0.0138672	0.0139219
Metabolism; Carbohydrate Metabolism; Ascorbate and aldarate metabolism	0.00161347	0.00160243	0.00163525	0.0016007	0.00161618	0.00161823	0.00160764	0.00160489	0.0015971	0.00159807	0.00160426	0.00157556	0.00133254	0.00131932	0.00131521	0.00135651	0.00132998	0.00136365	0.00192969	0.00192535	0.00194024	0.00192104	0.00192304	0.00195086	0.00168313	0.00167214	0.00166528	0.00164479	0.00166733	0.00165165
Metabolism; Carbohydrate Metabolism; Butanoate metabolism	0.00864207	0.00861129	0.00878066	0.0087426	0.00874853	0.00876726	0.00833472	0.00830122	0.00834586	0.0083005	0.00836889	0.00825298	0.0111117	0.011198	0.0112283	0.011106	0.0111736	0.0111045	0.00885172	0.00882474	0.00887529	0.00886798	0.00886839	0.00886451	0.0106369	0.0107132	0.0106577	0.0108261	0.0107208	0.0106497
Metabolism; Carbohydrate Metabolism; C5-Branched dibasic acid metabolism	0.0028396	0.00284231	0.00281209	0.00285372	0.00283497	0.00283167	0.00269873	0.00269753	0.00271343	0.00270439	0.00270504	0.00271827	0.00328122	0.00330704	0.00331939	0.00326701	0.00329745	0.00325334	0.0025103	0.00251532	0.00250068	0.00252086	0.00250786	0.00249136	0.00288543	0.00290436	0.00290403	0.0029432	0.00291171	0.00291535
Metabolism; Carbohydrate Metabolism; Citrate cycle (TCA cycle)	0.00674269	0.00676653	0.00679466	0.00679668	0.00687394	0.00684095	0.00679447	0.0068383	0.0067233	0.0066458	0.00665133	0.00665675	0.0107966	0.0109628	0.0109923	0.0106085	0.0107887	0.0105459	0.00649784	0.00648796	0.00654377	0.00648967	0.00650438	0.0065191	0.00929892	0.00936496	0.00937684	0.00971945	0.00949136	0.00937511
Metabolism; Carbohydrate Metabolism; Fructose and mannose metabolism	0.0117898	0.0117827	0.0117695	0.011748	0.0117895	0.011789	0.0126365	0.0126451	0.0124436	0.0125225	0.0123189	0.0124325	0.0102097	0.0100916	0.0100758	0.0100781	0.0099863	0.0100578	0.0123469	0.0125067	0.0125215	0.0123615	0.0123235	0.0125847	0.0113936	0.0112815	0.0113666	0.011366	0.0113554	0.0113209
Metabolism; Carbohydrate Metabolism; Galactose metabolism	0.00708069	0.00711543	0.00698628	0.00698309	0.00704605	0.00700093	0.00808214	0.00807649	0.00795054	0.00800757	0.00784911	0.00802413	0.00448722	0.00439949	0.00438975	0.00446197	0.00439585	0.00447867	0.00704586	0.0070974	0.00709777	0.00706983	0.00704193	0.00712843	0.00527769	0.00519974	0.00524874	0.00511424	0.00516995	0.00524709
Metabolism; Carbohydrate Metabolism; Glycolysis / Gluconeogenesis	0.011993	0.011977	0.0120273	0.0120112	0.0120385	0.0120377	0.012237	0.0122262	0.0121693	0.0122231	0.0121422	0.0121638	0.0130045	0.0130218	0.013029	0.0128942	0.0129245	0.0128655	0.0120051	0.0120943	0.0120861	0.0120279	0.0120247	0.012107	0.0128414	0.0128347	0.012861	0.0129863	0.0129098	0.0128438
Metabolism; Carbohydrate Metabolism; Glyoxylate and dicarboxylate metabolism	0.00517746	0.00516513	0.0051886	0.00519778	0.00520528	0.00520122	0.00509941	0.0050562	0.00513629	0.00510565	0.00513651	0.00511565	0.00581589	0.00586288	0.0058778	0.00589346	0.00591858	0.00588708	0.00511498	0.00506588	0.00508979	0.0051288	0.00514222	0.00507412	0.00546281	0.0055013	0.00546944	0.00549582	0.0054803	0.00547216
Metabolism; Carbohydrate Metabolism; Inositol phosphate metabolism	0.000970574	0.00097092	0.000977382	0.000979818	0.00100662	0.000991701	0.00121303	0.00120594	0.00119242	0.00118976	0.00117047	0.00118483	0.00174419	0.00178851	0.00179986	0.0017343	0.00178174	0.0017231	0.000966773	0.000948964	0.000962284	0.000978391	0.000989146	0.000957154	0.00135716	0.00136842	0.00136834	0.0014205	0.00138437	0.00137438
Metabolism; Carbohydrate Metabolism; Pentose and glucuronate interconversions	0.00521943	0.00523674	0.00515287	0.0051608	0.00522038	0.00519511	0.00585044	0.00583888	0.00573155	0.0057345	0.00565264	0.00574618	0.00455802	0.00454456	0.00454471	0.00453406	0.00452733	0.00450794	0.00520984	0.0052439	0.00526945	0.00522491	0.00521177	0.0052563	0.004709	0.00466307	0.00469923	0.00469201	0.00467532	0.0046981
Metabolism; Carbohydrate Metabolism; Pentose phosphate pathway	0.00896884	0.00897798	0.00891195	0.00891558	0.00895165	0.00895168	0.00946018	0.00943832	0.00938554	0.00944862	0.00934377	0.00941738	0.00882352	0.00880599	0.00881686	0.00875794	0.00878361	0.00873115	0.0085717	0.0086214	0.00859395	0.00861136	0.008589	0.00860664	0.00852856	0.0085094	0.00855626	0.00858606	0.00853689	0.00854825
Metabolism; Carbohydrate Metabolism; Propanoate metabolism	0.00627514	0.00624202	0.00634489	0.00633318	0.00634809	0.00635271	0.00602666	0.00595841	0.00607494	0.0060553	0.00611249	0.0060348	0.00744447	0.00753375	0.00756163	0.007555	0.00760671	0.00758016	0.00621642	0.00613539	0.00618811	0.00624001	0.00626364	0.00617595	0.00704147	0.00712806	0.00705079	0.00710017	0.00707808	0.00705102
Metabolism; Carbohydrate Metabolism; Pyruvate metabolism	0.0113483	0.0113348	0.0113799	0.0113915	0.0114264	0.0113943	0.011712	0.0116733	0.0116553	0.0116704	0.0116056	0.0116433	0.0129537	0.013013	0.0130255	0.0128738	0.0129669	0.0128624	0.0111133	0.0111314	0.0111558	0.0111598	0.0111543	0.0111571	0.0122786	0.0123082	0.012317	0.0124604	0.0123705	0.012321
Metabolism; Carbohydrate Metabolism; Starch and sucrose metabolism	0.00973647	0.0097452	0.00963585	0.00965354	0.00969439	0.00964524	0.0103834	0.0103977	0.0102479	0.0102978	0.0101614	0.0103008	0.00851849	0.00847828	0.00845787	0.0084001	0.00837727	0.00839374	0.00945645	0.00957997	0.00956953	0.00949262	0.00946703	0.00958448	0.00893967	0.00886302	0.00892739	0.00892125	0.00890268	0.00893789
Metabolism; Energy Metabolism; Carbon fixation in photosynthetic organisms	0.00623729	0.00623719	0.00618673	0.00621213	0.00623063	0.00622066	0.00661031	0.0065869	0.00654712	0.00657223	0.00649722	0.00656549	0.00604141	0.00603328	0.00603508	0.00600345	0.00602051	0.00598564	0.00607777	0.00611513	0.0061115	0.00610432	0.00608831	0.00611764	0.00593238	0.00591838	0.00594214	0.005963	0.00594412	0.00593749
Metabolism; Energy Metabolism; Carbon fixation pathways in prokaryotes	0.0105779	0.0106005	0.0106448	0.0106418	0.01069	0.010667	0.0106137	0.0106353	0.0105579	0.0104989	0.0105173	0.0105288	0.0131768	0.0132745	0.0132902	0.0130373	0.0131652	0.0130068	0.010332	0.0103224	0.0103639	0.0103277	0.0103405	0.0103565	0.0122525	0.0122966	0.012304	0.0125305	0.0123784	0.0123034
Metabolism; Energy Metabolism; Methane metabolism	0.0122432	0.0122515	0.0122135	0.0122558	0.0122252	0.0122293	0.0124753	0.0124457	0.0124518	0.0124971	0.0124453	0.0125092	0.0117535	0.0117072	0.0117224	0.0117085	0.0117023	0.011688	0.0120557	0.0121239	0.0120659	0.0120721	0.0120467	0.0120505	0.0117267	0.0117047	0.0117275	0.0117153	0.0117084	0.0117478
Metabolism; Energy Metabolism; Nitrogen metabolism	0.00685106	0.00684682	0.00685063	0.00688014	0.00688853	0.00687259	0.00683802	0.0068353	0.00683202	0.0068016	0.00678795	0.00681891	0.00847384	0.00854321	0.00856137	0.00840906	0.00849095	0.00836893	0.00643992	0.00643749	0.00644688	0.00646034	0.00646414	0.0064336	0.00765897	0.00768644	0.00769851	0.00783024	0.00774076	0.00769718
Metabolism; Energy Metabolism; Oxidative phosphorylation	0.0102325	0.0102284	0.0101702	0.0102362	0.0102571	0.010189	0.0106731	0.0106297	0.0106829	0.0106703	0.0106993	0.0107144	0.00997467	0.0100499	0.0100202	0.010102	0.0101424	0.0101377	0.0101922	0.0101387	0.0101761	0.0102588	0.0102672	0.010143	0.00977748	0.0097888	0.00974425	0.00969438	0.00974904	0.0097872
Metabolism; Energy Metabolism; Photosynthesis	0.00353178	0.00346057	0.00342267	0.0034398	0.00345599	0.00342973	0.00356467	0.00354693	0.00359367	0.00358865	0.0036229	0.00359277	0.00339401	0.00343937	0.00337532	0.00340159	0.0034402	0.00344219	0.00340304	0.003371	0.00341285	0.00343275	0.00345242	0.00338786	0.00329116	0.0032851	0.00328285	0.00324637	0.00331565	0.00329893
Metabolism; Energy Metabolism; Photosynthesis - antenna proteins	0.000104712	8.18848e-05	7.23952e-05	8.16669e-05	8.1656e-05	7.49528e-05	3.69196e-05	3.14834e-05	4.91317e-05	4.27204e-05	6.01219e-05	4.14003e-05	0.000115124	0.000130871	0.000108028	0.000121284	0.000130555	0.000128881	0.000112307	0.000105029	0.000120457	0.000115902	0.000122798	0.000107332	0.000102556	0.00010049	9.9125e-05	9.04357e-05	0.000111064	0.000103481
Metabolism; Energy Metabolism; Photosynthesis proteins	0.00366954	0.00357315	0.00352778	0.0035565	0.00357063	0.0035368	0.00362238	0.00359692	0.00366704	0.00365377	0.00370886	0.00365623	0.0035504	0.00361191	0.00352587	0.00357119	0.00361888	0.0036206	0.00356309	0.00351968	0.00357803	0.00359655	0.00362537	0.00354065	0.0034313	0.00342593	0.00341832	0.00337062	0.00346387	0.00343871
Metabolism; Energy Metabolism; Sulfur metabolism	0.00272905	0.00272365	0.00272536	0.00273226	0.00275261	0.00273611	0.00268158	0.00268267	0.00267099	0.00265829	0.00265957	0.00265985	0.00348188	0.00352509	0.00352092	0.00345965	0.00349734	0.00344829	0.00261903	0.00261609	0.00263429	0.00262311	0.00262876	0.00262863	0.00316809	0.00317952	0.00318377	0.00324748	0.00320903	0.00318425
Metabolism; Enzyme Families; Cytochrome P450	2.56647e-07	8.63309e-08	4.64072e-08	9.23311e-08	1.91083e-07	2.99571e-07	1.09229e-07	0	2.02689e-07	1.73308e-07	1.65473e-07	1.44883e-07	1.38232e-07	1.48524e-07	1.12325e-07	2.04239e-07	3.17652e-07	2.08815e-07	2.98556e-07	2.92109e-07	2.74077e-07	2.9113e-07	2.03759e-07	2.95306e-07	2.21862e-07	2.30021e-07	2.73763e-07	2.3017e-07	2.80389e-07	2.33275e-07
Metabolism; Enzyme Families; Peptidases	0.0199854	0.0200165	0.0200081	0.0199137	0.0199092	0.0199148	0.0195879	0.0197073	0.0195948	0.0196389	0.0196128	0.0196257	0.0186184	0.0185135	0.0184699	0.018454	0.0183976	0.0184857	0.0200823	0.0201721	0.0200948	0.0200229	0.0199926	0.0201792	0.0196061	0.0195412	0.0195955	0.0195578	0.0195827	0.0195966
Metabolism; Enzyme Families; Protein kinases	0.00272245	0.00270634	0.00270234	0.00272206	0.00272841	0.00271502	0.00271923	0.0026886	0.00272989	0.00272076	0.00274081	0.00271297	0.00283901	0.00286246	0.00285636	0.00289552	0.00288984	0.00291447	0.00278396	0.00274712	0.00276557	0.00277939	0.00280263	0.00275397	0.00269813	0.00270433	0.00268073	0.00267325	0.0026976	0.00268857
Metabolism; Glycan Biosynthesis and Metabolism; Glycosaminoglycan degradation	0.000573606	0.00058282	0.000540597	0.000543276	0.000585732	0.000554147	0.00105345	0.00104512	0.00100027	0.000996435	0.000954201	0.00102159	0.000152954	0.000151431	0.00014195	0.000147155	0.00015314	0.000143999	0.000595718	0.000593013	0.000623342	0.000600342	0.000608321	0.000612055	0.000227465	0.000211476	0.000225261	0.000201733	0.000206426	0.000224893
Metabolism; Glycan Biosynthesis and Metabolism; Glycosphingolipid biosynthesis - ganglio series	0.000341469	0.000348043	0.000316961	0.000325929	0.000349681	0.000330847	0.000647112	0.000637597	0.000607133	0.000604542	0.000574909	0.000619808	7.44611e-05	7.76993e-05	7.15788e-05	7.40368e-05	7.48387e-05	7.14148e-05	0.000357918	0.000358547	0.000380921	0.000362619	0.000367716	0.000373153	0.000130899	0.000119065	0.000126228	0.000113955	0.00011617	0.000126575
Metabolism; Glycan Biosynthesis and Metabolism; Glycosphingolipid biosynthesis - globo series	0.000771865	0.000786043	0.000729753	0.000746636	0.000772229	0.000746832	0.00113617	0.00112729	0.00109014	0.00109466	0.00104767	0.00111522	0.000229051	0.000228006	0.000222936	0.000230314	0.000227629	0.000232035	0.000686877	0.000687916	0.000707347	0.000698453	0.000697907	0.000701578	0.000285925	0.000270792	0.000280539	0.000252496	0.000261721	0.000284705
Metabolism; Glycan Biosynthesis and Metabolism; Glycosphingolipid biosynthesis - lacto and neolacto series	1.24474e-05	1.21295e-05	1.15554e-05	1.16337e-05	1.21019e-05	1.16833e-05	8.08298e-06	6.87231e-06	7.4184e-06	7.66888e-06	7.3084e-06	7.82367e-06	7.83316e-07	7.21402e-07	7.5819e-07	7.14838e-07	7.94129e-07	6.26445e-07	2.46308e-06	2.53161e-06	2.64941e-06	2.49078e-06	2.6149e-06	2.83948e-06	1.63624e-06	1.75391e-06	1.82509e-06	1.25547e-06	1.49049e-06	1.77289e-06
Metabolism; Glycan Biosynthesis and Metabolism; Glycosylphosphatidylinositol(GPI)-anchor biosynthesis	1.28323e-07	4.31654e-08	0	9.23311e-08	1.27388e-07	0	0	0	4.05377e-08	0	0	3.62207e-08	1.61271e-07	8.48709e-08	8.42434e-08	1.0212e-07	6.35303e-08	1.25289e-07	0	6.49131e-08	0	0	1.01879e-07	4.54316e-08	5.54656e-08	2.87526e-08	9.12543e-08	4.1849e-08	1.18059e-07	1.08862e-07
Metabolism; Glycan Biosynthesis and Metabolism; Glycosyltransferases	0.00257455	0.00257266	0.00256599	0.00256099	0.00258726	0.00256074	0.00265184	0.00265347	0.00264172	0.00262076	0.00263571	0.00263786	0.00310101	0.00313205	0.00311981	0.00307864	0.00310895	0.00308428	0.00258149	0.00256536	0.00257806	0.00258184	0.00259218	0.00257334	0.00287609	0.00288156	0.00287903	0.00291669	0.00290491	0.00288939
Metabolism; Glycan Biosynthesis and Metabolism; Lipopolysaccharide biosynthesis	0.00159083	0.00161607	0.00159427	0.00161339	0.00168841	0.00162943	0.00194651	0.0019451	0.00189656	0.00183221	0.0018255	0.00186326	0.00385843	0.00396846	0.00396562	0.00377979	0.00390086	0.00375759	0.00139137	0.00132887	0.00139935	0.00140215	0.00142295	0.00136608	0.00273751	0.00279105	0.00280062	0.00296452	0.00285073	0.00279723
Metabolism; Glycan Biosynthesis and Metabolism; Lipopolysaccharide biosynthesis proteins	0.00233497	0.00237449	0.00232347	0.00235172	0.00244911	0.00237386	0.00306906	0.00307133	0.00297936	0.00290373	0.00287275	0.00295229	0.00455648	0.00467454	0.00466548	0.00447449	0.00459909	0.00445469	0.00226504	0.0021937	0.00229037	0.00227984	0.00230522	0.00224396	0.00341726	0.0034638	0.00347814	0.00363666	0.00351997	0.00347526
Metabolism; Glycan Biosynthesis and Metabolism; N-Glycan biosynthesis	0.00012704	0.000126129	0.000121355	0.000121369	0.000130382	0.000123364	0.000154086	0.000154539	0.000151327	0.000146489	0.000149477	0.000147762	0.000248357	0.000258368	0.00025697	0.000247164	0.000254725	0.000246778	0.000127732	0.00012168	0.000125984	0.000125477	0.000129998	0.00012446	0.000184811	0.000184879	0.00018463	0.000194598	0.00019037	0.000186294
Metabolism; Glycan Biosynthesis and Metabolism; Other glycan degradation	0.00216571	0.00219794	0.00206577	0.0020943	0.0021793	0.00211438	0.00319274	0.00317471	0.00305038	0.00305369	0.0029374	0.00310614	0.000868467	0.000864749	0.000845719	0.000857295	0.000854451	0.000856601	0.00203555	0.00203954	0.0021034	0.00205923	0.0020635	0.00208813	0.00106314	0.00101661	0.00105273	0.00099337	0.00100562	0.00105352
Metabolism; Glycan Biosynthesis and Metabolism; Peptidoglycan biosynthesis	0.00756633	0.00758175	0.00756164	0.00757646	0.00752987	0.00755603	0.00746511	0.00748576	0.0074743	0.00748925	0.00749259	0.00751634	0.00684579	0.00680781	0.00681352	0.00683589	0.00680607	0.00682963	0.0075442	0.00758097	0.00754324	0.00753735	0.00752378	0.0075531	0.00716818	0.00714822	0.00715701	0.00711174	0.00713414	0.00716035
Metabolism; Glycan Biosynthesis and Metabolism; Various types of N-glycan biosynthesis	5.13294e-07	4.31654e-07	3.71258e-07	2.76993e-07	5.09554e-07	3.59486e-07	2.91279e-07	2.34951e-07	2.43226e-07	1.73308e-07	1.37894e-07	1.99214e-07	2.30387e-07	3.18266e-07	2.24649e-07	3.06359e-07	2.85886e-07	3.34104e-07	4.47833e-07	4.54391e-07	5.93833e-07	4.85217e-07	6.45235e-07	4.99748e-07	1.66397e-07	2.87526e-07	1.82509e-07	3.13868e-07	3.09904e-07	1.8662e-07
Metabolism; Lipid Metabolism; alpha-Linolenic acid metabolism	7.39784e-05	7.16978e-05	7.42979e-05	7.42342e-05	7.37579e-05	7.57317e-05	4.58764e-05	4.37008e-05	5.16856e-05	4.75731e-05	5.79707e-05	4.89885e-05	7.65345e-05	8.19853e-05	8.41591e-05	9.16865e-05	8.99589e-05	9.31315e-05	9.44431e-05	8.86712e-05	9.24553e-05	9.54259e-05	9.77362e-05	8.76603e-05	8.89391e-05	9.16921e-05	8.44103e-05	7.97433e-05	8.50908e-05	8.59075e-05
Metabolism; Lipid Metabolism; Arachidonic acid metabolism	0.000317472	0.000312475	0.000327264	0.00031665	0.000322675	0.0003215	0.000271326	0.000267726	0.000282021	0.000278723	0.000292722	0.000276509	0.000400735	0.00040738	0.000404368	0.000411968	0.000415329	0.000415124	0.000340154	0.000327032	0.000331176	0.000339619	0.000342009	0.000332491	0.000395581	0.000402508	0.000395907	0.000394636	0.000398256	0.000396972
Metabolism; Lipid Metabolism; Biosynthesis of unsaturated fatty acids	0.00121426	0.00120958	0.00121995	0.001222	0.00122306	0.00122135	0.000975929	0.000968584	0.00101324	0.000996695	0.00105037	0.00100139	0.00135025	0.00137675	0.00137401	0.00141165	0.00141241	0.00142679	0.00122465	0.00117606	0.00120018	0.00121741	0.00123101	0.00118022	0.00126298	0.00128889	0.00125612	0.00123879	0.00126301	0.00125938
Metabolism; Lipid Metabolism; Ether lipid metabolism	5.56282e-05	5.51654e-05	5.89371e-05	5.67836e-05	6.11465e-05	5.85363e-05	6.71761e-05	6.5375e-05	6.49414e-05	6.46872e-05	6.39829e-05	6.40925e-05	0.000200851	0.000206873	0.000207997	0.000197244	0.000204282	0.000195785	3.23435e-05	3.171e-05	3.36201e-05	3.57766e-05	3.50125e-05	3.27335e-05	0.000135724	0.000139853	0.000139254	0.000150677	0.000142526	0.000138861
Metabolism; Lipid Metabolism; Fatty acid biosynthesis	0.00492788	0.00494361	0.00492445	0.00493205	0.00492923	0.00491681	0.00481873	0.0048216	0.00484519	0.00483599	0.00485857	0.00485676	0.00482808	0.00483995	0.00483641	0.00484657	0.00485537	0.00485403	0.00473295	0.00470993	0.00471211	0.0047295	0.00472971	0.00470274	0.00472614	0.00474134	0.00472732	0.00471898	0.00471873	0.00473973
Metabolism; Lipid Metabolism; Fatty acid elongation in mitochondria	3.8497e-07	3.02158e-07	5.56886e-07	2.76993e-07	5.09554e-07	4.194e-07	1.45639e-07	1.17475e-07	3.24302e-07	1.73308e-07	2.4821e-07	2.35434e-07	4.14697e-07	3.81919e-07	5.0546e-07	7.65898e-07	7.62364e-07	6.68208e-07	6.21991e-07	2.92109e-07	5.48154e-07	8.41042e-07	1.08671e-06	4.54316e-07	5.82389e-07	2.87526e-07	5.93153e-07	3.76641e-07	7.52624e-07	6.06516e-07
Metabolism; Lipid Metabolism; Fatty acid metabolism	0.00354057	0.00350452	0.00360941	0.00358332	0.00359777	0.00361289	0.0030502	0.00301442	0.00311285	0.0030526	0.00317358	0.00304567	0.0047953	0.00489745	0.00490878	0.00492561	0.00495117	0.00496408	0.00376692	0.00365499	0.00374818	0.00375842	0.00379646	0.00371524	0.00456116	0.00464835	0.0045543	0.00459349	0.00458984	0.00454918
Metabolism; Lipid Metabolism; Glycerolipid metabolism	0.00451378	0.00453052	0.00453394	0.00451264	0.00453618	0.00453383	0.00452589	0.00454665	0.004511	0.00453694	0.00449549	0.00451145	0.0057056	0.00573371	0.00574599	0.00559114	0.00566852	0.00557495	0.00413387	0.00413756	0.00410878	0.00413838	0.00411847	0.00413466	0.00503362	0.00505963	0.00509338	0.00519999	0.00511321	0.00508896
Metabolism; Lipid Metabolism; Glycerophospholipid metabolism	0.00560818	0.00561064	0.00562353	0.00561521	0.00561025	0.00560846	0.00551827	0.00552639	0.00553457	0.00554768	0.00553822	0.00555039	0.00563259	0.00562117	0.005631	0.00559967	0.00560938	0.00560243	0.00537221	0.00538509	0.00535615	0.00538134	0.0053672	0.00537345	0.00556991	0.00557568	0.00558582	0.00558988	0.00557845	0.0055852
Metabolism; Lipid Metabolism; Linoleic acid metabolism	0.000678574	0.000687971	0.000664226	0.000680388	0.000681974	0.000675294	0.000816199	0.000815866	0.000807795	0.000805882	0.000797387	0.000814748	0.000668813	0.000676294	0.000676165	0.000669667	0.000680156	0.000668793	0.000677223	0.00066458	0.000674183	0.000678236	0.000672641	0.000662416	0.000566415	0.000570193	0.000568902	0.000564397	0.000562476	0.000573391
Metabolism; Lipid Metabolism; Lipid biosynthesis proteins	0.00556603	0.00557758	0.0055445	0.00556378	0.00557802	0.00555849	0.00549887	0.00548064	0.0055214	0.00548451	0.00553728	0.00552358	0.00533523	0.00538035	0.00537324	0.00543959	0.0054401	0.00546098	0.00559107	0.00551703	0.00556216	0.00557737	0.00560197	0.00553221	0.00524045	0.00526656	0.00522052	0.00518308	0.00521694	0.0052325
Metabolism; Lipid Metabolism; Primary bile acid biosynthesis	0.000265052	0.000269396	0.000258488	0.000256634	0.000260191	0.000256793	0.000263279	0.000266317	0.000266495	0.000266634	0.000268315	0.000272887	0.000117359	0.000115637	0.000114768	0.000119242	0.000119945	0.000124788	0.000213019	0.000202172	0.000204005	0.000210552	0.000211128	0.000204011	0.000115008	0.000117368	0.000116965	0.000103911	0.000109677	0.000117711
Metabolism; Lipid Metabolism; Secondary bile acid biosynthesis	0.000242724	0.000248201	0.00023496	0.000233736	0.000237197	0.000233366	0.000252903	0.000257036	0.000253888	0.000255586	0.000253174	0.000261495	9.02656e-05	8.625e-05	8.5507e-05	8.74485e-05	8.7926e-05	9.0417e-05	0.000181049	0.000174941	0.000173217	0.000178754	0.000178459	0.000174798	8.68592e-05	8.65741e-05	8.94064e-05	7.84041e-05	8.17704e-05	8.96399e-05
Metabolism; Lipid Metabolism; Sphingolipid metabolism	0.00145583	0.00147479	0.00138456	0.00140168	0.00144681	0.00139942	0.00191315	0.00190698	0.00185249	0.00185994	0.0018041	0.00189905	0.000481094	0.000470206	0.0004582	0.000479146	0.000479082	0.00048821	0.0012249	0.00121702	0.001236	0.00123549	0.00122904	0.00123011	0.000555155	0.000540348	0.000552226	0.0004993	0.000519045	0.000562613
Metabolism; Lipid Metabolism; Steroid biosynthesis	2.48947e-05	2.26187e-05	2.42246e-05	2.33136e-05	2.71337e-05	2.27674e-05	1.19788e-05	8.81065e-06	1.35396e-05	1.33447e-05	1.75953e-05	1.27316e-05	3.19316e-05	3.39484e-05	3.09454e-05	3.36144e-05	3.53864e-05	3.67515e-05	3.47817e-05	3.08986e-05	3.21127e-05	3.25095e-05	3.22957e-05	3.1098e-05	2.95909e-05	3.26342e-05	2.83345e-05	2.73065e-05	3.07691e-05	3.03724e-05
Metabolism; Lipid Metabolism; Steroid hormone biosynthesis	0.000165281	0.000161827	0.000151984	0.000155116	0.000167134	0.000157515	0.000227671	0.000221441	0.000215661	0.000212736	0.000209985	0.000218067	6.37941e-05	6.66661e-05	6.20874e-05	7.03094e-05	7.13445e-05	6.92431e-05	0.000162165	0.000157544	0.00016938	0.000161998	0.000164943	0.0001631	8.14235e-05	8.13987e-05	8.01213e-05	7.36542e-05	7.80958e-05	8.2144e-05
Metabolism; Lipid Metabolism; Synthesis and degradation of ketone bodies	0.00088787	0.000877424	0.000911948	0.000911123	0.000902101	0.000911776	0.000728051	0.000715484	0.000742367	0.000734393	0.000759659	0.000724486	0.00109077	0.00110506	0.00110567	0.00112347	0.00111826	0.00112589	0.000976525	0.000971976	0.000985443	0.000981334	0.000982286	0.000980028	0.00115468	0.00116612	0.00114438	0.00115235	0.00115337	0.00114401
Metabolism; Metabolism of Cofactors and Vitamins; Biotin metabolism	0.00138917	0.00139196	0.00138298	0.00139129	0.00140853	0.00139325	0.00152251	0.00152078	0.00150148	0.00149331	0.00148143	0.001497	0.00173272	0.00175753	0.00174833	0.00171156	0.00173295	0.00170769	0.00139174	0.00138489	0.00140962	0.00139723	0.00139721	0.00139952	0.00158499	0.00159042	0.00159595	0.00162364	0.00160467	0.00159322
Metabolism; Metabolism of Cofactors and Vitamins; Folate biosynthesis	0.00376982	0.00378077	0.00376938	0.00376097	0.00380153	0.00377005	0.00391005	0.00393472	0.00388939	0.00387638	0.00386644	0.00388621	0.00421161	0.00424974	0.00423733	0.00418102	0.00421822	0.00419576	0.0037924	0.00377606	0.00380117	0.00380316	0.00380658	0.00381408	0.00406907	0.00407405	0.00407442	0.00411905	0.00410446	0.00407949
Metabolism; Metabolism of Cofactors and Vitamins; Lipoic acid metabolism	0.000473449	0.000470417	0.000471636	0.00046581	0.000475032	0.000469608	0.000473947	0.000477126	0.000472832	0.000464985	0.000475735	0.00046549	0.000458078	0.000463671	0.00045834	0.000464355	0.000464216	0.000468748	0.000545983	0.000537123	0.000548885	0.000542957	0.00054811	0.000547724	0.000520268	0.000518611	0.0005131	0.000509595	0.000517599	0.000514092
Metabolism; Metabolism of Cofactors and Vitamins; Nicotinate and nicotinamide metabolism	0.00408838	0.00410344	0.00408179	0.00407877	0.00410274	0.00409442	0.00409006	0.00411551	0.00409216	0.00407911	0.00408743	0.00410018	0.00452789	0.00455466	0.00455661	0.0044898	0.00453727	0.00448297	0.00391093	0.00387781	0.00388349	0.00389228	0.0038959	0.00388163	0.00417465	0.00419064	0.00420012	0.0042343	0.00420326	0.00420116
Metabolism; Metabolism of Cofactors and Vitamins; One carbon pool by folate	0.00579034	0.00580497	0.00577519	0.00578782	0.00577337	0.00577496	0.00591314	0.00592599	0.00590444	0.00590842	0.00588751	0.00592225	0.00502025	0.00499482	0.00499476	0.00502012	0.00500098	0.00501749	0.00579223	0.0058164	0.00580883	0.00580193	0.00578732	0.005817	0.00533632	0.00531547	0.00532157	0.00527526	0.00530374	0.00532656
Metabolism; Metabolism of Cofactors and Vitamins; Pantothenate and CoA biosynthesis	0.00567991	0.00570246	0.00567597	0.00567402	0.0056628	0.00566022	0.0056721	0.00571106	0.00570098	0.00568606	0.00569906	0.00571693	0.00602434	0.00604705	0.0060523	0.0059893	0.00602464	0.0059856	0.00545901	0.00544929	0.00543097	0.00546584	0.00545268	0.00543033	0.00572669	0.00574081	0.00574261	0.00576631	0.00574179	0.00575978
Metabolism; Metabolism of Cofactors and Vitamins; Porphyrin and chlorophyll metabolism	0.0109607	0.0109653	0.0109921	0.010942	0.0109392	0.0109444	0.0106905	0.0107581	0.0107333	0.0107306	0.0107921	0.0107466	0.0123716	0.012386	0.0123791	0.012202	0.0123002	0.0122065	0.0107364	0.0107306	0.0106558	0.0107217	0.0107158	0.0106867	0.0117407	0.0117469	0.0117809	0.0118848	0.0118226	0.0118233
Metabolism; Metabolism of Cofactors and Vitamins; Retinol metabolism	0.000292257	0.000284892	0.000298073	0.000296568	0.000300828	0.000299991	0.000228071	0.000221617	0.00023374	0.000227207	0.00024148	0.0002258	0.000562559	0.000580623	0.000580605	0.000571053	0.000581874	0.000573156	0.00031933	0.000308532	0.000318706	0.000319175	0.000325504	0.000312252	0.000488319	0.000497047	0.00048634	0.000501351	0.00050051	0.000487685
Metabolism; Metabolism of Cofactors and Vitamins; Riboflavin metabolism	0.00201205	0.00201293	0.00201505	0.00200128	0.00200834	0.00200485	0.00190995	0.00192413	0.00192915	0.00191146	0.00193879	0.00192359	0.00217135	0.00218725	0.00218598	0.00217301	0.00218439	0.00218554	0.00202373	0.00199935	0.00200067	0.00201808	0.00202346	0.00200524	0.00212381	0.00213353	0.00212226	0.00212645	0.00213565	0.00212604
Metabolism; Metabolism of Cofactors and Vitamins; Thiamine metabolism	0.00480924	0.0048306	0.00479772	0.00481119	0.00480197	0.00479997	0.00487069	0.00488551	0.00485257	0.0048599	0.00483849	0.00487431	0.00449976	0.00448606	0.00448015	0.00446845	0.00446142	0.00446768	0.0047749	0.00479214	0.00478022	0.00476838	0.00475379	0.00478931	0.00456288	0.00455243	0.00456735	0.00456181	0.0045603	0.00456479
Metabolism; Metabolism of Cofactors and Vitamins; Ubiquinone and other terpenoid-quinone biosynthesis	0.00109575	0.00107439	0.00105887	0.00107533	0.00111573	0.00108535	0.00133584	0.00131067	0.00131987	0.0012895	0.00130415	0.00130454	0.00127005	0.00132727	0.00130824	0.00134025	0.00135599	0.00135876	0.00130581	0.00125591	0.00131598	0.00131917	0.00135017	0.00129114	0.00118219	0.00118653	0.00115884	0.00115311	0.00118735	0.00116816
Metabolism; Metabolism of Cofactors and Vitamins; Vitamin B6 metabolism	0.00143408	0.00144432	0.00141742	0.00143556	0.00144357	0.00143285	0.00159581	0.00159749	0.00158008	0.00156575	0.00156049	0.00158076	0.00174836	0.00177403	0.00177579	0.00173998	0.00176386	0.00173095	0.00138147	0.00136931	0.00138395	0.00138309	0.00138702	0.00137113	0.00151532	0.0015188	0.00152219	0.00154607	0.0015246	0.00152732
Metabolism; Metabolism of Other Amino Acids; beta-Alanine metabolism	0.00235172	0.00232817	0.00238352	0.00236732	0.00237248	0.00237974	0.00213016	0.00210915	0.002168	0.00213243	0.00220372	0.00213488	0.00257872	0.00262667	0.00262988	0.00268531	0.00267729	0.00271635	0.0025522	0.00248215	0.00254266	0.00254739	0.00257167	0.00252386	0.00265223	0.00269861	0.00263819	0.0026156	0.0026374	0.00263506
Metabolism; Metabolism of Other Amino Acids; Cyanoamino acid metabolism	0.00274144	0.00274316	0.00269018	0.00270526	0.00272083	0.00270609	0.00322369	0.0032099	0.0031711	0.00318285	0.00313478	0.00319733	0.00180289	0.00178496	0.00177467	0.00182056	0.00179327	0.00181991	0.00278771	0.0028094	0.00283007	0.00281413	0.00281051	0.00282228	0.00211748	0.00208609	0.00209721	0.00203658	0.00206371	0.0021026
Metabolism; Metabolism of Other Amino Acids; D-Alanine metabolism	0.00113592	0.00113637	0.00114449	0.00113803	0.00112866	0.00113651	0.00107682	0.00108806	0.00108341	0.00108313	0.00109187	0.00107836	0.000974283	0.000961502	0.0009622	0.000973848	0.000959276	0.000977004	0.00122433	0.00123354	0.001227	0.00121971	0.00121749	0.00123117	0.00114162	0.00113435	0.00113263	0.00112099	0.00112935	0.00113345
Metabolism; Metabolism of Other Amino Acids; D-Arginine and D-ornithine metabolism	1.7067e-05	1.77842e-05	1.57784e-05	1.66196e-05	1.57962e-05	1.5398e-05	1.3945e-05	1.38621e-05	1.56881e-05	1.54677e-05	1.66576e-05	1.36552e-05	1.93986e-05	2.01568e-05	1.93198e-05	2.35386e-05	2.19497e-05	2.48908e-05	2.45811e-05	2.34661e-05	2.43015e-05	2.48431e-05	2.60811e-05	2.34654e-05	1.76381e-05	1.79416e-05	1.69505e-05	1.61956e-05	1.62773e-05	1.64226e-05
Metabolism; Metabolism of Other Amino Acids; D-Glutamine and D-glutamate metabolism	0.00147912	0.00148502	0.00148271	0.00147637	0.0014772	0.00148006	0.00151447	0.00152747	0.00151696	0.00151367	0.00151626	0.00152241	0.00160796	0.00161102	0.00161144	0.00158497	0.00159896	0.00158123	0.0014305	0.00142653	0.00142077	0.00142893	0.00142746	0.00142333	0.00153845	0.0015408	0.00154688	0.00155308	0.00154337	0.00154997
Metabolism; Metabolism of Other Amino Acids; Glutathione metabolism	0.00200698	0.00198859	0.00201259	0.00200095	0.00203006	0.00202408	0.00193416	0.00192172	0.00195878	0.00193082	0.00197782	0.00193585	0.00262549	0.00268156	0.00266838	0.00267293	0.00271268	0.00267956	0.00196917	0.00191085	0.00194668	0.00197687	0.00199612	0.00194157	0.00236253	0.00239532	0.00236862	0.00238803	0.00238542	0.00237071
Metabolism; Metabolism of Other Amino Acids; Phosphonate and phosphinate metabolism	0.000680178	0.000680331	0.000688312	0.000686713	0.000691783	0.000688715	0.00073293	0.000732106	0.000721977	0.000720788	0.000708639	0.000714544	0.00086902	0.000871985	0.000872424	0.000856257	0.00085947	0.000850755	0.000695361	0.000703593	0.000707667	0.000698777	0.00069733	0.000710755	0.000841635	0.000841963	0.00084716	0.00086753	0.000852679	0.000841844
Metabolism; Metabolism of Other Amino Acids; Selenocompound metabolism	0.00400716	0.00400403	0.00402504	0.00401765	0.0040177	0.00402043	0.00401367	0.00401578	0.00400006	0.00400827	0.00399631	0.00399186	0.00433812	0.00434055	0.00434033	0.00430612	0.00431101	0.00429153	0.00407523	0.00411055	0.00410366	0.00408345	0.00407738	0.00410993	0.00437615	0.00436899	0.00437663	0.00441386	0.00438811	0.0043768
Metabolism; Metabolism of Other Amino Acids; Taurine and hypotaurine metabolism	0.00104802	0.00104974	0.00104574	0.00104842	0.00105675	0.0010521	0.00114989	0.00114609	0.00114511	0.0011398	0.00113611	0.00114494	0.00122937	0.00124355	0.00124186	0.00122464	0.00124596	0.00122203	0.00102367	0.00101274	0.00102148	0.00102992	0.0010302	0.00101617	0.00111594	0.00112351	0.00112131	0.00112969	0.0011223	0.00112534
Metabolism; Metabolism of Terpenoids and Polyketides; Biosynthesis of 12-, 14- and 16-membered macrolides	1.21907e-06	4.31654e-07	7.42515e-07	1.3388e-06	1.27388e-06	8.98714e-07	4.73328e-07	5.28639e-07	1.37828e-06	4.3327e-07	7.72208e-07	5.61421e-07	1.75094e-06	1.80351e-06	1.99376e-06	1.702e-06	1.90591e-06	1.08584e-06	2.06501e-06	9.08783e-07	1.37038e-06	1.32626e-06	1.49423e-06	1.56739e-06	1.91356e-06	1.61015e-06	1.59695e-06	1.06715e-06	2.1103e-06	1.32189e-06
Metabolism; Metabolism of Terpenoids and Polyketides; Biosynthesis of ansamycins	0.00124467	0.00125314	0.0012464	0.00124541	0.00124	0.00124784	0.00118995	0.00119519	0.00118759	0.00119691	0.00118716	0.00118844	0.00131772	0.00130879	0.00131487	0.0012983	0.00129961	0.00128839	0.00119452	0.00120472	0.00118981	0.00118655	0.00118	0.00119535	0.00123261	0.00122992	0.00124293	0.00125656	0.00123956	0.00123718
Metabolism; Metabolism of Terpenoids and Polyketides; Biosynthesis of siderophore group nonribosomal peptides	0.000203264	0.00019787	0.000201546	0.000201466	0.000206178	0.000201432	0.000190533	0.000186845	0.000188054	0.000181887	0.00018977	0.000181991	0.000144084	0.000147548	0.000145544	0.000156396	0.000150567	0.00016179	0.000267307	0.000257478	0.000269418	0.000264475	0.000266041	0.000266298	0.000206942	0.000206185	0.00020044	0.000192066	0.000202412	0.000199419
Metabolism; Metabolism of Terpenoids and Polyketides; Biosynthesis of type II polyketide products	3.20809e-07	1.72662e-07	2.32036e-07	1.84662e-07	3.82165e-07	5.99143e-07	7.28196e-08	2.34951e-07	1.62151e-07	1.73308e-07	2.20631e-07	2.89766e-07	4.60774e-07	3.60701e-07	4.49298e-07	4.76559e-07	4.12947e-07	5.84682e-07	5.47352e-07	7.465e-07	3.65436e-07	1.94087e-07	6.11276e-07	3.63453e-07	4.71458e-07	3.73784e-07	3.87831e-07	2.3017e-07	5.16507e-07	4.6655e-07
Metabolism; Metabolism of Terpenoids and Polyketides; Biosynthesis of vancomycin group antibiotics	0.000481662	0.000484705	0.000476324	0.000476936	0.000485923	0.000479614	0.000521898	0.000523353	0.000514951	0.000513338	0.000508775	0.000516688	0.000571982	0.000578692	0.000576758	0.000562765	0.000570947	0.000560961	0.000442907	0.000440175	0.000441949	0.000442259	0.000443413	0.000443663	0.000495031	0.000496069	0.000500119	0.000511499	0.000502871	0.00050064
Metabolism; Metabolism of Terpenoids and Polyketides; Carotenoid biosynthesis	0.000110294	0.000101137	0.000100147	0.000103642	0.000107771	0.000103292	6.00762e-05	5.7328e-05	6.78196e-05	6.23476e-05	7.45456e-05	6.33138e-05	0.000268101	0.000284572	0.000276796	0.000271604	0.000286268	0.000275803	9.86477e-05	9.27932e-05	9.65664e-05	9.8596e-05	0.000104121	9.44524e-05	0.000200342	0.000205179	0.000199642	0.00020935	0.000211679	0.000205562
Metabolism; Metabolism of Terpenoids and Polyketides; Geraniol degradation	0.000794258	0.000773827	0.000816488	0.000816899	0.00081242	0.000821365	0.000569522	0.000537097	0.000615281	0.000575209	0.000661782	0.000583552	0.000785274	0.000832562	0.000833785	0.000931536	0.000907594	0.000969654	0.0010856	0.000996383	0.00107214	0.00107928	0.00110593	0.00103171	0.000919897	0.000962983	0.000891327	0.000836624	0.000884304	0.000889541
Metabolism; Metabolism of Terpenoids and Polyketides; Limonene and pinene degradation	0.0014831	0.00146257	0.00152633	0.00151755	0.00149987	0.00151421	0.00116155	0.00113187	0.00121281	0.00118569	0.00127621	0.00117869	0.00150968	0.00154919	0.00154786	0.00163594	0.00161243	0.00166906	0.00182077	0.00174908	0.00180936	0.0018117	0.00183322	0.00177242	0.00173574	0.00177846	0.00170463	0.00165461	0.00170514	0.00170927
Metabolism; Metabolism of Terpenoids and Polyketides; Polyketide sugar unit biosynthesis	0.0016734	0.00167564	0.00164073	0.00166972	0.00168923	0.00167155	0.00178823	0.001773	0.00174766	0.00174595	0.00171295	0.00175047	0.00212004	0.00214952	0.00214835	0.00208653	0.00211492	0.00206965	0.00147932	0.00149878	0.00150975	0.00149059	0.00149192	0.00150688	0.00182149	0.00182668	0.00183912	0.00189656	0.00185802	0.00183668
Metabolism; Metabolism of Terpenoids and Polyketides; Prenyltransferases	0.00278847	0.00279203	0.00276564	0.00277072	0.00278153	0.00277685	0.00284528	0.00285765	0.0028451	0.00283389	0.0028431	0.00285122	0.0028582	0.00288366	0.00288149	0.00285983	0.00287929	0.0028568	0.00277438	0.00276251	0.00277211	0.00277369	0.00278426	0.00276345	0.00276954	0.0027683	0.00276318	0.002773	0.00277447	0.00277596
Metabolism; Metabolism of Terpenoids and Polyketides; Terpenoid backbone biosynthesis	0.0055088	0.00552578	0.00549707	0.0055021	0.00548796	0.00549857	0.00546832	0.00548575	0.00548329	0.00548455	0.0054934	0.00550353	0.00528683	0.00529159	0.0052995	0.00528321	0.00529296	0.00528273	0.0053889	0.00538266	0.00537063	0.0053861	0.00537994	0.00537243	0.00526238	0.00526604	0.00526177	0.00525245	0.00525333	0.00527417
Metabolism; Metabolism of Terpenoids and Polyketides; Tetracycline biosynthesis	0.00176445	0.00176426	0.00177016	0.0017729	0.00176369	0.00176514	0.00162217	0.00162515	0.00163756	0.00163993	0.0016464	0.00164159	0.00191636	0.00191868	0.001918	0.00189805	0.00191204	0.00189784	0.00156888	0.00157369	0.00156594	0.00157433	0.00156948	0.00156835	0.0018206	0.00182703	0.00183184	0.00184644	0.00183356	0.00183398
Metabolism; Metabolism of Terpenoids and Polyketides; Zeatin biosynthesis	0.000431808	0.000434892	0.000427271	0.00042897	0.000431083	0.000428926	0.000482066	0.000484468	0.000477575	0.000476424	0.000472122	0.000480884	0.000378249	0.00037776	0.000377354	0.000375681	0.000376894	0.000374573	0.000430219	0.00042966	0.000431077	0.000429934	0.000429082	0.000430624	0.000381465	0.000379477	0.000381648	0.000379068	0.000378865	0.0003824
Metabolism; Nucleotide Metabolism; Purine metabolism	0.0207041	0.020763	0.0206932	0.0206833	0.0206941	0.0206957	0.0207606	0.0208582	0.0207798	0.0207774	0.0207805	0.020826	0.0215943	0.0216292	0.0216303	0.0214438	0.0215488	0.0214228	0.0202763	0.0202582	0.0202101	0.0202559	0.02024	0.020228	0.0209398	0.0209518	0.020994	0.0210667	0.0209916	0.0210123
Metabolism; Nucleotide Metabolism; Pyrimidine metabolism	0.017055	0.0171492	0.0170493	0.0170441	0.0170225	0.017047	0.0173713	0.0174753	0.0173628	0.017387	0.0173393	0.0174429	0.0169366	0.0169124	0.0169242	0.016787	0.0168396	0.016757	0.0165942	0.0166153	0.0165369	0.0165714	0.016547	0.0165639	0.0165659	0.016553	0.0166185	0.0166275	0.0165622	0.0166267
Metabolism; Xenobiotics Biodegradation and Metabolism; 1,1,1-Trichloro-2,2-bis(4-chlorophenyl)ethane (DDT) degradation	1.79653e-06	1.81295e-06	2.13473e-06	2.07745e-06	2.29299e-06	2.21683e-06	1.20152e-06	5.28639e-07	1.13506e-06	1.1265e-06	1.65473e-06	1.19528e-06	2.81072e-06	3.37362e-06	3.06084e-06	3.71035e-06	3.78005e-06	3.88396e-06	3.15971e-06	3.05091e-06	3.15188e-06	2.97599e-06	3.66765e-06	3.0212e-06	3.18927e-06	3.10528e-06	2.8517e-06	2.74111e-06	3.14331e-06	3.39027e-06
Metabolism; Xenobiotics Biodegradation and Metabolism; Aminobenzoate degradation	0.0018134	0.00178381	0.00184246	0.00184565	0.00183204	0.00184704	0.00157239	0.00152888	0.00160659	0.00156913	0.00164431	0.00156113	0.00199835	0.00204257	0.00203861	0.00212278	0.00209863	0.00213927	0.00214788	0.0020877	0.00216279	0.00214877	0.00216915	0.00211818	0.00215065	0.00218586	0.00212262	0.00209239	0.00213027	0.00212029
Metabolism; Xenobiotics Biodegradation and Metabolism; Atrazine degradation	0.000215776	0.000204518	0.000215561	0.000217301	0.000216115	0.000212097	0.000143637	0.000137857	0.000155259	0.000148265	0.00016448	0.000143271	0.00018583	0.000188138	0.000181966	0.000205533	0.00019993	0.000211446	0.000292933	0.000284384	0.000293125	0.000292165	0.000294805	0.00028572	0.000247765	0.00024871	0.000241915	0.000228286	0.000245739	0.000242015
Metabolism; Xenobiotics Biodegradation and Metabolism; Benzoate degradation	0.00343868	0.00340252	0.00350764	0.00347479	0.0034542	0.00349193	0.00307259	0.00302934	0.00313989	0.00310889	0.00319865	0.00309008	0.00360929	0.0036417	0.00364392	0.00374133	0.00371122	0.00376999	0.00377367	0.0037066	0.00376408	0.00377883	0.00378886	0.00373543	0.0038603	0.00391461	0.00384505	0.00379602	0.00383785	0.0038378
Metabolism; Xenobiotics Biodegradation and Metabolism; Bisphenol degradation	0.000905771	0.000909453	0.000895845	0.000912739	0.000908025	0.000903627	0.00100986	0.0010023	0.00100736	0.00100475	0.00100599	0.00100864	0.000849575	0.000864028	0.00086341	0.000871013	0.00087837	0.000879446	0.000972694	0.000952599	0.000974891	0.000979555	0.0009758	0.000953883	0.000816759	0.000825833	0.00080954	0.000793645	0.000805588	0.000818563
Metabolism; Xenobiotics Biodegradation and Metabolism; Caprolactam degradation	0.000418655	0.000403511	0.000436274	0.000431509	0.000430891	0.000438932	0.000240523	0.00021915	0.000276873	0.000255629	0.000315364	0.000257294	0.000488513	0.000524226	0.000522702	0.000585895	0.000577109	0.000611828	0.000580317	0.000513495	0.000561401	0.000576987	0.000593617	0.00053682	0.000514028	0.000548341	0.000500097	0.000466344	0.000497883	0.000500298
Metabolism; Xenobiotics Biodegradation and Metabolism; Chloroalkane and chloroalkene degradation	0.00247895	0.00247701	0.00251044	0.00251131	0.00251681	0.00250987	0.00242992	0.0024278	0.00243644	0.00242735	0.00243496	0.00241847	0.00374321	0.00379154	0.00379831	0.00369515	0.00375788	0.00368216	0.00238996	0.00237728	0.00238785	0.00239351	0.00239056	0.00237821	0.00325001	0.0032826	0.00327505	0.00336778	0.00331134	0.00328092
Metabolism; Xenobiotics Biodegradation and Metabolism; Chlorocyclohexane and chlorobenzene degradation	0.000190304	0.000183842	0.000193982	0.000193203	0.000196115	0.0001958	0.000124886	0.000117593	0.000140139	0.000129548	0.000150305	0.000130666	0.000356409	0.000372222	0.000369239	0.000379579	0.000384835	0.000379918	0.000229216	0.000209312	0.000218257	0.000226531	0.000232556	0.000212711	0.000300624	0.000311247	0.000298972	0.000299053	0.000306525	0.000302123
Metabolism; Xenobiotics Biodegradation and Metabolism; Dioxin degradation	0.000880491	0.000871294	0.000894638	0.000877561	0.000879362	0.000885893	0.000880317	0.000876601	0.000874236	0.000878932	0.00087265	0.000865059	0.00084029	0.000831522	0.000829264	0.000836803	0.000827736	0.000840773	0.000967071	0.00097996	0.00098188	0.000972924	0.000972098	0.000990137	0.000980854	0.000977877	0.000978817	0.000979915	0.000982455	0.000973193
Metabolism; Xenobiotics Biodegradation and Metabolism; Drug metabolism - cytochrome P450	0.000452725	0.000433424	0.000458039	0.000459301	0.000462547	0.000463856	0.000331766	0.000315245	0.000355597	0.000339987	0.000373087	0.000335911	0.000751499	0.000780579	0.000773382	0.000798253	0.000808836	0.0008054	0.000538544	0.000505218	0.000530933	0.000540143	0.000552763	0.000522009	0.000677457	0.000694865	0.000673297	0.000673288	0.000687928	0.000670355
Metabolism; Xenobiotics Biodegradation and Metabolism; Drug metabolism - other enzymes	0.00314745	0.00317154	0.00314516	0.00314286	0.00314388	0.00314736	0.0033217	0.00334382	0.00330366	0.00331309	0.00328434	0.0033185	0.00309921	0.00309121	0.00310027	0.00306134	0.00307077	0.00305175	0.00301228	0.00301768	0.00300311	0.0030085	0.00300242	0.00301312	0.00297748	0.00297219	0.00299193	0.00299641	0.00297077	0.00299434
Metabolism; Xenobiotics Biodegradation and Metabolism; Ethylbenzene degradation	0.000704111	0.000700143	0.000718708	0.000719167	0.000711337	0.000716395	0.000633676	0.000626907	0.000636361	0.000629498	0.000645069	0.000625948	0.000760323	0.000761101	0.000761841	0.000771446	0.000764492	0.000764681	0.000785724	0.000787071	0.000792722	0.000781037	0.000782569	0.000785104	0.000832456	0.000833625	0.00082665	0.000825995	0.000828698	0.000827318
Metabolism; Xenobiotics Biodegradation and Metabolism; Fluorobenzoate degradation	9.13021e-05	8.48201e-05	9.22111e-05	8.9792e-05	9.59872e-05	9.30469e-05	4.17985e-05	3.79445e-05	5.20504e-05	4.56233e-05	6.15836e-05	4.61452e-05	0.000111484	0.000120835	0.000116424	0.000128143	0.000130777	0.000133558	0.000128677	0.000108957	0.000119772	0.000126221	0.000128164	0.000115146	0.000110238	0.000119553	0.000109802	0.000100856	0.000113823	0.000111319
Metabolism; Xenobiotics Biodegradation and Metabolism; Metabolism of xenobiotics by cytochrome P450	0.000436235	0.000418014	0.000441843	0.000442774	0.000445286	0.000446002	0.000291388	0.000277301	0.000316681	0.000299303	0.000335359	0.000297318	0.000736616	0.000764559	0.000757432	0.000779854	0.000789618	0.000787108	0.000516302	0.000482823	0.000508915	0.000515009	0.000527055	0.000497953	0.000664284	0.000682789	0.000661001	0.000661716	0.000675311	0.000658116
Metabolism; Xenobiotics Biodegradation and Metabolism; Naphthalene degradation	0.00226876	0.00225103	0.00231646	0.00230708	0.00231095	0.00230988	0.00215688	0.00214146	0.00215636	0.00214434	0.00216287	0.00211891	0.00304284	0.00307239	0.0030698	0.00303086	0.0030553	0.00303446	0.00242686	0.00241629	0.00245258	0.00243291	0.00243098	0.00244075	0.00298411	0.00300678	0.00299118	0.00303491	0.00301898	0.00298493
Metabolism; Xenobiotics Biodegradation and Metabolism; Nitrotoluene degradation	0.00114849	0.00114552	0.00118027	0.00117459	0.00116949	0.00117744	0.001101	0.00109252	0.00108978	0.00109349	0.00109367	0.00107898	0.00168754	0.00168377	0.00169057	0.00165824	0.00166233	0.00164809	0.00125035	0.00127041	0.00126222	0.00124426	0.00124513	0.00126498	0.00158501	0.00158367	0.00158976	0.00163948	0.00161166	0.00157986
Metabolism; Xenobiotics Biodegradation and Metabolism; Polycyclic aromatic hydrocarbon degradation	0.00102537	0.0010257	0.00103038	0.00101934	0.00101981	0.00102346	0.00100222	0.00101035	0.00102325	0.00101437	0.00104414	0.00102628	0.000963686	0.00097801	0.000971438	0.000984962	0.000990914	0.000997176	0.00106189	0.00103176	0.00104962	0.00105674	0.00106196	0.00103471	0.000981714	0.000991649	0.000975783	0.000954534	0.000968746	0.000980985
Metabolism; Xenobiotics Biodegradation and Metabolism; Styrene degradation	0.000294438	0.000288086	0.000295892	0.000295413	0.000293503	0.000298553	0.000274275	0.000263908	0.000279386	0.000278073	0.000285	0.000271329	0.00039122	0.000400633	0.000402009	0.000413534	0.000409294	0.000411199	0.000340279	0.000335308	0.000340266	0.000350359	0.000350601	0.000339488	0.000390034	0.000395262	0.000384797	0.000386789	0.000390553	0.000386848
Metabolism; Xenobiotics Biodegradation and Metabolism; Toluene degradation	0.000670939	0.00066764	0.000667057	0.000681265	0.00069191	0.000682843	0.000674383	0.000665792	0.000678804	0.000658527	0.000680177	0.00066628	0.00112466	0.00116235	0.00116273	0.00114898	0.00117353	0.00114527	0.000677522	0.000645106	0.00066925	0.000681244	0.000689077	0.000651626	0.000898599	0.000915311	0.000901091	0.000919506	0.000913051	0.000904968
Metabolism; Xenobiotics Biodegradation and Metabolism; Xylene degradation	0.000838337	0.000829294	0.000854635	0.000836289	0.000836242	0.000844432	0.000800033	0.000797364	0.000796809	0.000805406	0.000801	0.000790372	0.00081345	0.000804873	0.000802222	0.000805146	0.000796257	0.000809367	0.000895393	0.000909529	0.000908017	0.000900433	0.000899526	0.000916538	0.000945051	0.000943115	0.00094414	0.000947189	0.000950166	0.000939726

## Sheet: amino acid
KEGG_Pathways	C0A1	C0A2	C0A3	C0B1	C0B2	C0B3	C1A1	C1A2	C1A3	C1B1	C1B2	C1B3	C5A1	C5A2	C5A3	C5B1	C5B2	C5B3	C20A1	C20A2	C20A3	C20B1	C20B2	C20B3	C50A1	C50A2	C50A3	C50B1	C50B2	C50B3
Metabolism; Amino Acid Metabolism; Alanine, aspartate and glutamate metabolism	0.0100782	0.0101111	0.0100517	0.0100577	0.0101018	0.0100645	0.0105168	0.0105404	0.0104723	0.010469	0.0104221	0.0105149	0.0105327	0.0105697	0.010582	0.0104438	0.0105207	0.0104274	0.0095953	0.00959064	0.00958835	0.00961612	0.00961102	0.00959841	0.0100353	0.0100519	0.0100743	0.0101342	0.0100708	0.0100846
Metabolism; Amino Acid Metabolism; Amino acid related enzymes	0.0134381	0.0134745	0.0134299	0.0134439	0.0134301	0.0134243	0.0136825	0.0137201	0.0136803	0.0136932	0.0136692	0.0137275	0.0133081	0.0133054	0.0133068	0.0132572	0.0132751	0.0132471	0.0133125	0.0133407	0.0133047	0.0133273	0.0133063	0.0133156	0.0132627	0.0132618	0.0132747	0.0132752	0.0132606	0.0132885
Metabolism; Amino Acid Metabolism; Arginine and proline metabolism	0.0121655	0.0121332	0.0121195	0.0121653	0.0121413	0.012134	0.0122636	0.0122262	0.0122244	0.0122252	0.0122232	0.0122313	0.0109206	0.0108882	0.0108828	0.0109903	0.0109351	0.0109789	0.0123333	0.0123979	0.0123947	0.0123602	0.0123566	0.0123923	0.0115942	0.0115568	0.0115358	0.0114647	0.0115341	0.0115527
Metabolism; Amino Acid Metabolism; Cysteine and methionine metabolism	0.0100009	0.0100196	0.0100415	0.0100257	0.0100058	0.0100112	0.00986997	0.00991092	0.00986692	0.0098913	0.00985486	0.00986726	0.010663	0.010648	0.0106531	0.010543	0.0105732	0.0105178	0.00981872	0.00988074	0.00981351	0.00980788	0.00978649	0.00986053	0.0104886	0.0104849	0.0105224	0.0106015	0.0105355	0.0105219
Metabolism; Amino Acid Metabolism; Glycine, serine and threonine metabolism	0.00748645	0.00749995	0.00747801	0.00751446	0.00750159	0.00749156	0.00767483	0.00766732	0.0076804	0.00766832	0.00766372	0.00768449	0.00812987	0.00817854	0.00820199	0.00816289	0.00820891	0.0081369	0.00736885	0.0073479	0.00734147	0.00739422	0.00739406	0.00734457	0.00768337	0.00771131	0.00768948	0.0077251	0.00769796	0.007699
Metabolism; Amino Acid Metabolism; Histidine metabolism	0.00625981	0.00627708	0.00624975	0.00623586	0.00624331	0.0062372	0.00655821	0.00658949	0.00655827	0.00655889	0.00655574	0.0065884	0.00550279	0.00549501	0.00548893	0.00551746	0.005511	0.00552333	0.00638103	0.00637018	0.00637242	0.00637665	0.00637815	0.0063796	0.00581599	0.00580147	0.00579823	0.00573476	0.00576494	0.00580666
Metabolism; Amino Acid Metabolism; Lysine biosynthesis	0.00795624	0.00796463	0.00795303	0.00798572	0.00793025	0.00793828	0.00787537	0.00787866	0.00787725	0.00792252	0.00788468	0.00791705	0.00713363	0.0070809	0.00708869	0.00711332	0.00708074	0.00710063	0.00785505	0.00794215	0.007873	0.00787296	0.00783971	0.00789654	0.00748317	0.00745757	0.00747156	0.00743646	0.00745621	0.00747988
Metabolism; Amino Acid Metabolism; Lysine degradation	0.00189944	0.00188378	0.00193272	0.00192774	0.00192178	0.00193301	0.00160582	0.00157893	0.00166237	0.00162524	0.00172001	0.00162906	0.002078	0.00213404	0.00213655	0.00222078	0.00220882	0.00225721	0.00211116	0.00202078	0.00208458	0.00210183	0.00213553	0.00205287	0.00211726	0.00216792	0.00209107	0.00205395	0.00208976	0.00209391
Metabolism; Amino Acid Metabolism; Phenylalanine metabolism	0.00206684	0.00205118	0.00206489	0.00206572	0.00207841	0.00207495	0.00207143	0.00205124	0.00207914	0.00205972	0.00207605	0.00206016	0.00224512	0.0022711	0.00227115	0.00229875	0.0022943	0.00229442	0.00219411	0.00217387	0.00219956	0.00220447	0.00220986	0.00219028	0.00223762	0.00224644	0.0022246	0.00223072	0.00223884	0.00222585
Metabolism; Amino Acid Metabolism; Phenylalanine, tyrosine and tryptophan biosynthesis	0.00738187	0.00739273	0.00731628	0.00738483	0.00738605	0.00736646	0.00742968	0.00742526	0.00740515	0.00739999	0.00736981	0.00742966	0.0077898	0.00783074	0.00784337	0.00775713	0.00780267	0.00773088	0.00689278	0.00691619	0.00691939	0.00692572	0.00690833	0.00690336	0.00728613	0.00729606	0.00730699	0.00736662	0.00732823	0.00731267
Metabolism; Amino Acid Metabolism; Tryptophan metabolism	0.00196822	0.0019418	0.00199978	0.00198701	0.00198433	0.00200084	0.00159894	0.00156183	0.00166521	0.00163118	0.00173852	0.00163009	0.00205625	0.00211974	0.00212243	0.00223945	0.00221537	0.0022717	0.00230159	0.00220162	0.0022689	0.00229905	0.00233341	0.00224046	0.00219769	0.00225101	0.00215828	0.00210819	0.00216641	0.00216173
Metabolism; Amino Acid Metabolism; Tyrosine metabolism	0.00427477	0.00425089	0.00432863	0.00430097	0.00432019	0.0043197	0.00417442	0.0041665	0.00416821	0.00416152	0.0041764	0.00413626	0.00512745	0.00515716	0.00515452	0.00509822	0.0051262	0.00509229	0.00439329	0.00439809	0.00441912	0.00439897	0.00439796	0.00442186	0.00507314	0.00508875	0.00507744	0.00514098	0.00511377	0.00507274
Metabolism; Amino Acid Metabolism; Valine, leucine and isoleucine biosynthesis	0.0066143	0.00662779	0.00658114	0.00662573	0.0065884	0.00658848	0.00639863	0.00642091	0.00644355	0.00643354	0.00646104	0.00646505	0.00688387	0.00691659	0.00692801	0.00689318	0.00691718	0.00688752	0.00626743	0.00626651	0.00624005	0.00628022	0.00626564	0.006228	0.00651438	0.00653458	0.00652049	0.00653985	0.00652609	0.00654598
Metabolism; Amino Acid Metabolism; Valine, leucine and isoleucine degradation	0.00338883	0.00336604	0.00345789	0.00343601	0.00344248	0.0034694	0.00287834	0.00284848	0.00296813	0.00289182	0.00304498	0.00290146	0.00463449	0.00476047	0.00477621	0.00483225	0.00484431	0.00486088	0.00372811	0.00358395	0.00368231	0.00370356	0.00376417	0.00363855	0.00437884	0.00447454	0.00435943	0.00437358	0.00437818	0.00435893

## Sheet: Carbohydrate Metabolism
KEGG_Pathways	C0A1	C0A2	C0A3	C0B1	C0B2	C0B3	C1A1	C1A2	C1A3	C1B1	C1B2	C1B3	C5A1	C5A2	C5A3	C5B1	C5B2	C5B3	C20A1	C20A2	C20A3	C20B1	C20B2	C20B3	C50A1	C50A2	C50A3	C50B1	C50B2	C50B3
Metabolism; Carbohydrate Metabolism; Amino sugar and nucleotide sugar metabolism	0.0149798	0.0150469	0.0149123	0.0148899	0.0149643	0.0149366	0.0163159	0.0163845	0.0161412	0.0161814	0.0160109	0.0161983	0.0131613	0.0130804	0.0130539	0.0130294	0.0129823	0.0130088	0.0153853	0.0154671	0.0154857	0.0153588	0.0153564	0.0155027	0.0139545	0.0138379	0.0139373	0.0138837	0.0138672	0.0139219
Metabolism; Carbohydrate Metabolism; Ascorbate and aldarate metabolism	0.00161347	0.00160243	0.00163525	0.0016007	0.00161618	0.00161823	0.00160764	0.00160489	0.0015971	0.00159807	0.00160426	0.00157556	0.00133254	0.00131932	0.00131521	0.00135651	0.00132998	0.00136365	0.00192969	0.00192535	0.00194024	0.00192104	0.00192304	0.00195086	0.00168313	0.00167214	0.00166528	0.00164479	0.00166733	0.00165165
Metabolism; Carbohydrate Metabolism; Butanoate metabolism	0.00864207	0.00861129	0.00878066	0.0087426	0.00874853	0.00876726	0.00833472	0.00830122	0.00834586	0.0083005	0.00836889	0.00825298	0.0111117	0.011198	0.0112283	0.011106	0.0111736	0.0111045	0.00885172	0.00882474	0.00887529	0.00886798	0.00886839	0.00886451	0.0106369	0.0107132	0.0106577	0.0108261	0.0107208	0.0106497
Metabolism; Carbohydrate Metabolism; C5-Branched dibasic acid metabolism	0.0028396	0.00284231	0.00281209	0.00285372	0.00283497	0.00283167	0.00269873	0.00269753	0.00271343	0.00270439	0.00270504	0.00271827	0.00328122	0.00330704	0.00331939	0.00326701	0.00329745	0.00325334	0.0025103	0.00251532	0.00250068	0.00252086	0.00250786	0.00249136	0.00288543	0.00290436	0.00290403	0.0029432	0.00291171	0.00291535
Metabolism; Carbohydrate Metabolism; Citrate cycle (TCA cycle)	0.00674269	0.00676653	0.00679466	0.00679668	0.00687394	0.00684095	0.00679447	0.0068383	0.0067233	0.0066458	0.00665133	0.00665675	0.0107966	0.0109628	0.0109923	0.0106085	0.0107887	0.0105459	0.00649784	0.00648796	0.00654377	0.00648967	0.00650438	0.0065191	0.00929892	0.00936496	0.00937684	0.00971945	0.00949136	0.00937511
Metabolism; Carbohydrate Metabolism; Fructose and mannose metabolism	0.0117898	0.0117827	0.0117695	0.011748	0.0117895	0.011789	0.0126365	0.0126451	0.0124436	0.0125225	0.0123189	0.0124325	0.0102097	0.0100916	0.0100758	0.0100781	0.0099863	0.0100578	0.0123469	0.0125067	0.0125215	0.0123615	0.0123235	0.0125847	0.0113936	0.0112815	0.0113666	0.011366	0.0113554	0.0113209
Metabolism; Carbohydrate Metabolism; Galactose metabolism	0.00708069	0.00711543	0.00698628	0.00698309	0.00704605	0.00700093	0.00808214	0.00807649	0.00795054	0.00800757	0.00784911	0.00802413	0.00448722	0.00439949	0.00438975	0.00446197	0.00439585	0.00447867	0.00704586	0.0070974	0.00709777	0.00706983	0.00704193	0.00712843	0.00527769	0.00519974	0.00524874	0.00511424	0.00516995	0.00524709
Metabolism; Carbohydrate Metabolism; Glycolysis / Gluconeogenesis	0.011993	0.011977	0.0120273	0.0120112	0.0120385	0.0120377	0.012237	0.0122262	0.0121693	0.0122231	0.0121422	0.0121638	0.0130045	0.0130218	0.013029	0.0128942	0.0129245	0.0128655	0.0120051	0.0120943	0.0120861	0.0120279	0.0120247	0.012107	0.0128414	0.0128347	0.012861	0.0129863	0.0129098	0.0128438
Metabolism; Carbohydrate Metabolism; Glyoxylate and dicarboxylate metabolism	0.00517746	0.00516513	0.0051886	0.00519778	0.00520528	0.00520122	0.00509941	0.0050562	0.00513629	0.00510565	0.00513651	0.00511565	0.00581589	0.00586288	0.0058778	0.00589346	0.00591858	0.00588708	0.00511498	0.00506588	0.00508979	0.0051288	0.00514222	0.00507412	0.00546281	0.0055013	0.00546944	0.00549582	0.0054803	0.00547216
Metabolism; Carbohydrate Metabolism; Inositol phosphate metabolism	0.000970574	0.00097092	0.000977382	0.000979818	0.00100662	0.000991701	0.00121303	0.00120594	0.00119242	0.00118976	0.00117047	0.00118483	0.00174419	0.00178851	0.00179986	0.0017343	0.00178174	0.0017231	0.000966773	0.000948964	0.000962284	0.000978391	0.000989146	0.000957154	0.00135716	0.00136842	0.00136834	0.0014205	0.00138437	0.00137438
Metabolism; Carbohydrate Metabolism; Pentose and glucuronate interconversions	0.00521943	0.00523674	0.00515287	0.0051608	0.00522038	0.00519511	0.00585044	0.00583888	0.00573155	0.0057345	0.00565264	0.00574618	0.00455802	0.00454456	0.00454471	0.00453406	0.00452733	0.00450794	0.00520984	0.0052439	0.00526945	0.00522491	0.00521177	0.0052563	0.004709	0.00466307	0.00469923	0.00469201	0.00467532	0.0046981
Metabolism; Carbohydrate Metabolism; Pentose phosphate pathway	0.00896884	0.00897798	0.00891195	0.00891558	0.00895165	0.00895168	0.00946018	0.00943832	0.00938554	0.00944862	0.00934377	0.00941738	0.00882352	0.00880599	0.00881686	0.00875794	0.00878361	0.00873115	0.0085717	0.0086214	0.00859395	0.00861136	0.008589	0.00860664	0.00852856	0.0085094	0.00855626	0.00858606	0.00853689	0.00854825
Metabolism; Carbohydrate Metabolism; Propanoate metabolism	0.00627514	0.00624202	0.00634489	0.00633318	0.00634809	0.00635271	0.00602666	0.00595841	0.00607494	0.0060553	0.00611249	0.0060348	0.00744447	0.00753375	0.00756163	0.007555	0.00760671	0.00758016	0.00621642	0.00613539	0.00618811	0.00624001	0.00626364	0.00617595	0.00704147	0.00712806	0.00705079	0.00710017	0.00707808	0.00705102
Metabolism; Carbohydrate Metabolism; Pyruvate metabolism	0.0113483	0.0113348	0.0113799	0.0113915	0.0114264	0.0113943	0.011712	0.0116733	0.0116553	0.0116704	0.0116056	0.0116433	0.0129537	0.013013	0.0130255	0.0128738	0.0129669	0.0128624	0.0111133	0.0111314	0.0111558	0.0111598	0.0111543	0.0111571	0.0122786	0.0123082	0.012317	0.0124604	0.0123705	0.012321
Metabolism; Carbohydrate Metabolism; Starch and sucrose metabolism	0.00973647	0.0097452	0.00963585	0.00965354	0.00969439	0.00964524	0.0103834	0.0103977	0.0102479	0.0102978	0.0101614	0.0103008	0.00851849	0.00847828	0.00845787	0.0084001	0.00837727	0.00839374	0.00945645	0.00957997	0.00956953	0.00949262	0.00946703	0.00958448	0.00893967	0.00886302	0.00892739	0.00892125	0.00890268	0.00893789

## Sheet: Energy Metabolism
KEGG_Pathways	C0A1	C0A2	C0A3	C0B1	C0B2	C0B3	C1A1	C1A2	C1A3	C1B1	C1B2	C1B3	C5A1	C5A2	C5A3	C5B1	C5B2	C5B3	C20A1	C20A2	C20A3	C20B1	C20B2	C20B3	C50A1	C50A2	C50A3	C50B1	C50B2	C50B3
Metabolism; Energy Metabolism; Carbon fixation in photosynthetic organisms	0.00623729	0.00623719	0.00618673	0.00621213	0.00623063	0.00622066	0.00661031	0.0065869	0.00654712	0.00657223	0.00649722	0.00656549	0.00604141	0.00603328	0.00603508	0.00600345	0.00602051	0.00598564	0.00607777	0.00611513	0.0061115	0.00610432	0.00608831	0.00611764	0.00593238	0.00591838	0.00594214	0.005963	0.00594412	0.00593749
Metabolism; Energy Metabolism; Carbon fixation pathways in prokaryotes	0.0105779	0.0106005	0.0106448	0.0106418	0.01069	0.010667	0.0106137	0.0106353	0.0105579	0.0104989	0.0105173	0.0105288	0.0131768	0.0132745	0.0132902	0.0130373	0.0131652	0.0130068	0.010332	0.0103224	0.0103639	0.0103277	0.0103405	0.0103565	0.0122525	0.0122966	0.012304	0.0125305	0.0123784	0.0123034
Metabolism; Energy Metabolism; Methane metabolism	0.0122432	0.0122515	0.0122135	0.0122558	0.0122252	0.0122293	0.0124753	0.0124457	0.0124518	0.0124971	0.0124453	0.0125092	0.0117535	0.0117072	0.0117224	0.0117085	0.0117023	0.011688	0.0120557	0.0121239	0.0120659	0.0120721	0.0120467	0.0120505	0.0117267	0.0117047	0.0117275	0.0117153	0.0117084	0.0117478
Metabolism; Energy Metabolism; Nitrogen metabolism	0.00685106	0.00684682	0.00685063	0.00688014	0.00688853	0.00687259	0.00683802	0.0068353	0.00683202	0.0068016	0.00678795	0.00681891	0.00847384	0.00854321	0.00856137	0.00840906	0.00849095	0.00836893	0.00643992	0.00643749	0.00644688	0.00646034	0.00646414	0.0064336	0.00765897	0.00768644	0.00769851	0.00783024	0.00774076	0.00769718
Metabolism; Energy Metabolism; Oxidative phosphorylation	0.0102325	0.0102284	0.0101702	0.0102362	0.0102571	0.010189	0.0106731	0.0106297	0.0106829	0.0106703	0.0106993	0.0107144	0.00997467	0.0100499	0.0100202	0.010102	0.0101424	0.0101377	0.0101922	0.0101387	0.0101761	0.0102588	0.0102672	0.010143	0.00977748	0.0097888	0.00974425	0.00969438	0.00974904	0.0097872
Metabolism; Energy Metabolism; Photosynthesis	0.00353178	0.00346057	0.00342267	0.0034398	0.00345599	0.00342973	0.00356467	0.00354693	0.00359367	0.00358865	0.0036229	0.00359277	0.00339401	0.00343937	0.00337532	0.00340159	0.0034402	0.00344219	0.00340304	0.003371	0.00341285	0.00343275	0.00345242	0.00338786	0.00329116	0.0032851	0.00328285	0.00324637	0.00331565	0.00329893
Metabolism; Energy Metabolism; Photosynthesis - antenna proteins	0.000104712	8.18848e-05	7.23952e-05	8.16669e-05	8.1656e-05	7.49528e-05	3.69196e-05	3.14834e-05	4.91317e-05	4.27204e-05	6.01219e-05	4.14003e-05	0.000115124	0.000130871	0.000108028	0.000121284	0.000130555	0.000128881	0.000112307	0.000105029	0.000120457	0.000115902	0.000122798	0.000107332	0.000102556	0.00010049	9.9125e-05	9.04357e-05	0.000111064	0.000103481
Metabolism; Energy Metabolism; Photosynthesis proteins	0.00366954	0.00357315	0.00352778	0.0035565	0.00357063	0.0035368	0.00362238	0.00359692	0.00366704	0.00365377	0.00370886	0.00365623	0.0035504	0.00361191	0.00352587	0.00357119	0.00361888	0.0036206	0.00356309	0.00351968	0.00357803	0.00359655	0.00362537	0.00354065	0.0034313	0.00342593	0.00341832	0.00337062	0.00346387	0.00343871
Metabolism; Energy Metabolism; Sulfur metabolism	0.00272905	0.00272365	0.00272536	0.00273226	0.00275261	0.00273611	0.00268158	0.00268267	0.00267099	0.00265829	0.00265957	0.00265985	0.00348188	0.00352509	0.00352092	0.00345965	0.00349734	0.00344829	0.00261903	0.00261609	0.00263429	0.00262311	0.00262876	0.00262863	0.00316809	0.00317952	0.00318377	0.00324748	0.00320903	0.00318425
Metabolism; Enzyme Families; Cytochrome P450	2.56647e-07	8.63309e-08	4.64072e-08	9.23311e-08	1.91083e-07	2.99571e-07	1.09229e-07	0	2.02689e-07	1.73308e-07	1.65473e-07	1.44883e-07	1.38232e-07	1.48524e-07	1.12325e-07	2.04239e-07	3.17652e-07	2.08815e-07	2.98556e-07	2.92109e-07	2.74077e-07	2.9113e-07	2.03759e-07	2.95306e-07	2.21862e-07	2.30021e-07	2.73763e-07	2.3017e-07	2.80389e-07	2.33275e-07
Metabolism; Enzyme Families; Peptidases	0.0199854	0.0200165	0.0200081	0.0199137	0.0199092	0.0199148	0.0195879	0.0197073	0.0195948	0.0196389	0.0196128	0.0196257	0.0186184	0.0185135	0.0184699	0.018454	0.0183976	0.0184857	0.0200823	0.0201721	0.0200948	0.0200229	0.0199926	0.0201792	0.0196061	0.0195412	0.0195955	0.0195578	0.0195827	0.0195966
Metabolism; Enzyme Families; Protein kinases	0.00272245	0.00270634	0.00270234	0.00272206	0.00272841	0.00271502	0.00271923	0.0026886	0.00272989	0.00272076	0.00274081	0.00271297	0.00283901	0.00286246	0.00285636	0.00289552	0.00288984	0.00291447	0.00278396	0.00274712	0.00276557	0.00277939	0.00280263	0.00275397	0.00269813	0.00270433	0.00268073	0.00267325	0.0026976	0.00268857

## Sheet: Glycan
KEGG_Pathways	C0A1	C0A2	C0A3	C0B1	C0B2	C0B3	C1A1	C1A2	C1A3	C1B1	C1B2	C1B3	C5A1	C5A2	C5A3	C5B1	C5B2	C5B3	C20A1	C20A2	C20A3	C20B1	C20B2	C20B3	C50A1	C50A2	C50A3	C50B1	C50B2	C50B3
Metabolism; Glycan Biosynthesis and Metabolism; Glycosaminoglycan degradation	0.000573606	0.00058282	0.000540597	0.000543276	0.000585732	0.000554147	0.00105345	0.00104512	0.00100027	0.000996435	0.000954201	0.00102159	0.000152954	0.000151431	0.00014195	0.000147155	0.00015314	0.000143999	0.000595718	0.000593013	0.000623342	0.000600342	0.000608321	0.000612055	0.000227465	0.000211476	0.000225261	0.000201733	0.000206426	0.000224893
Metabolism; Glycan Biosynthesis and Metabolism; Glycosphingolipid biosynthesis - ganglio series	0.000341469	0.000348043	0.000316961	0.000325929	0.000349681	0.000330847	0.000647112	0.000637597	0.000607133	0.000604542	0.000574909	0.000619808	7.44611e-05	7.76993e-05	7.15788e-05	7.40368e-05	7.48387e-05	7.14148e-05	0.000357918	0.000358547	0.000380921	0.000362619	0.000367716	0.000373153	0.000130899	0.000119065	0.000126228	0.000113955	0.00011617	0.000126575
Metabolism; Glycan Biosynthesis and Metabolism; Glycosphingolipid biosynthesis - globo series	0.000771865	0.000786043	0.000729753	0.000746636	0.000772229	0.000746832	0.00113617	0.00112729	0.00109014	0.00109466	0.00104767	0.00111522	0.000229051	0.000228006	0.000222936	0.000230314	0.000227629	0.000232035	0.000686877	0.000687916	0.000707347	0.000698453	0.000697907	0.000701578	0.000285925	0.000270792	0.000280539	0.000252496	0.000261721	0.000284705
Metabolism; Glycan Biosynthesis and Metabolism; Glycosphingolipid biosynthesis - lacto and neolacto series	1.24474e-05	1.21295e-05	1.15554e-05	1.16337e-05	1.21019e-05	1.16833e-05	8.08298e-06	6.87231e-06	7.4184e-06	7.66888e-06	7.3084e-06	7.82367e-06	7.83316e-07	7.21402e-07	7.5819e-07	7.14838e-07	7.94129e-07	6.26445e-07	2.46308e-06	2.53161e-06	2.64941e-06	2.49078e-06	2.6149e-06	2.83948e-06	1.63624e-06	1.75391e-06	1.82509e-06	1.25547e-06	1.49049e-06	1.77289e-06
Metabolism; Glycan Biosynthesis and Metabolism; Glycosylphosphatidylinositol(GPI)-anchor biosynthesis	1.28323e-07	4.31654e-08	0	9.23311e-08	1.27388e-07	0	0	0	4.05377e-08	0	0	3.62207e-08	1.61271e-07	8.48709e-08	8.42434e-08	1.0212e-07	6.35303e-08	1.25289e-07	0	6.49131e-08	0	0	1.01879e-07	4.54316e-08	5.54656e-08	2.87526e-08	9.12543e-08	4.1849e-08	1.18059e-07	1.08862e-07
Metabolism; Glycan Biosynthesis and Metabolism; Glycosyltransferases	0.00257455	0.00257266	0.00256599	0.00256099	0.00258726	0.00256074	0.00265184	0.00265347	0.00264172	0.00262076	0.00263571	0.00263786	0.00310101	0.00313205	0.00311981	0.00307864	0.00310895	0.00308428	0.00258149	0.00256536	0.00257806	0.00258184	0.00259218	0.00257334	0.00287609	0.00288156	0.00287903	0.00291669	0.00290491	0.00288939
Metabolism; Glycan Biosynthesis and Metabolism; Lipopolysaccharide biosynthesis	0.00159083	0.00161607	0.00159427	0.00161339	0.00168841	0.00162943	0.00194651	0.0019451	0.00189656	0.00183221	0.0018255	0.00186326	0.00385843	0.00396846	0.00396562	0.00377979	0.00390086	0.00375759	0.00139137	0.00132887	0.00139935	0.00140215	0.00142295	0.00136608	0.00273751	0.00279105	0.00280062	0.00296452	0.00285073	0.00279723
Metabolism; Glycan Biosynthesis and Metabolism; Lipopolysaccharide biosynthesis proteins	0.00233497	0.00237449	0.00232347	0.00235172	0.00244911	0.00237386	0.00306906	0.00307133	0.00297936	0.00290373	0.00287275	0.00295229	0.00455648	0.00467454	0.00466548	0.00447449	0.00459909	0.00445469	0.00226504	0.0021937	0.00229037	0.00227984	0.00230522	0.00224396	0.00341726	0.0034638	0.00347814	0.00363666	0.00351997	0.00347526
Metabolism; Glycan Biosynthesis and Metabolism; N-Glycan biosynthesis	0.00012704	0.000126129	0.000121355	0.000121369	0.000130382	0.000123364	0.000154086	0.000154539	0.000151327	0.000146489	0.000149477	0.000147762	0.000248357	0.000258368	0.00025697	0.000247164	0.000254725	0.000246778	0.000127732	0.00012168	0.000125984	0.000125477	0.000129998	0.00012446	0.000184811	0.000184879	0.00018463	0.000194598	0.00019037	0.000186294
Metabolism; Glycan Biosynthesis and Metabolism; Other glycan degradation	0.00216571	0.00219794	0.00206577	0.0020943	0.0021793	0.00211438	0.00319274	0.00317471	0.00305038	0.00305369	0.0029374	0.00310614	0.000868467	0.000864749	0.000845719	0.000857295	0.000854451	0.000856601	0.00203555	0.00203954	0.0021034	0.00205923	0.0020635	0.00208813	0.00106314	0.00101661	0.00105273	0.00099337	0.00100562	0.00105352
Metabolism; Glycan Biosynthesis and Metabolism; Peptidoglycan biosynthesis	0.00756633	0.00758175	0.00756164	0.00757646	0.00752987	0.00755603	0.00746511	0.00748576	0.0074743	0.00748925	0.00749259	0.00751634	0.00684579	0.00680781	0.00681352	0.00683589	0.00680607	0.00682963	0.0075442	0.00758097	0.00754324	0.00753735	0.00752378	0.0075531	0.00716818	0.00714822	0.00715701	0.00711174	0.00713414	0.00716035
Metabolism; Glycan Biosynthesis and Metabolism; Various types of N-glycan biosynthesis	5.13294e-07	4.31654e-07	3.71258e-07	2.76993e-07	5.09554e-07	3.59486e-07	2.91279e-07	2.34951e-07	2.43226e-07	1.73308e-07	1.37894e-07	1.99214e-07	2.30387e-07	3.18266e-07	2.24649e-07	3.06359e-07	2.85886e-07	3.34104e-07	4.47833e-07	4.54391e-07	5.93833e-07	4.85217e-07	6.45235e-07	4.99748e-07	1.66397e-07	2.87526e-07	1.82509e-07	3.13868e-07	3.09904e-07	1.8662e-07

## Sheet: Lipid Metabolism
KEGG_Pathways	C0A1	C0A2	C0A3	C0B1	C0B2	C0B3	C1A1	C1A2	C1A3	C1B1	C1B2	C1B3	C5A1	C5A2	C5A3	C5B1	C5B2	C5B3	C20A1	C20A2	C20A3	C20B1	C20B2	C20B3	C50A1	C50A2	C50A3	C50B1	C50B2	C50B3
Metabolism; Lipid Metabolism; alpha-Linolenic acid metabolism	7.39784e-05	7.16978e-05	7.42979e-05	7.42342e-05	7.37579e-05	7.57317e-05	4.58764e-05	4.37008e-05	5.16856e-05	4.75731e-05	5.79707e-05	4.89885e-05	7.65345e-05	8.19853e-05	8.41591e-05	9.16865e-05	8.99589e-05	9.31315e-05	9.44431e-05	8.86712e-05	9.24553e-05	9.54259e-05	9.77362e-05	8.76603e-05	8.89391e-05	9.16921e-05	8.44103e-05	7.97433e-05	8.50908e-05	8.59075e-05
Metabolism; Lipid Metabolism; Arachidonic acid metabolism	0.000317472	0.000312475	0.000327264	0.00031665	0.000322675	0.0003215	0.000271326	0.000267726	0.000282021	0.000278723	0.000292722	0.000276509	0.000400735	0.00040738	0.000404368	0.000411968	0.000415329	0.000415124	0.000340154	0.000327032	0.000331176	0.000339619	0.000342009	0.000332491	0.000395581	0.000402508	0.000395907	0.000394636	0.000398256	0.000396972
Metabolism; Lipid Metabolism; Biosynthesis of unsaturated fatty acids	0.00121426	0.00120958	0.00121995	0.001222	0.00122306	0.00122135	0.000975929	0.000968584	0.00101324	0.000996695	0.00105037	0.00100139	0.00135025	0.00137675	0.00137401	0.00141165	0.00141241	0.00142679	0.00122465	0.00117606	0.00120018	0.00121741	0.00123101	0.00118022	0.00126298	0.00128889	0.00125612	0.00123879	0.00126301	0.00125938
Metabolism; Lipid Metabolism; Ether lipid metabolism	5.56282e-05	5.51654e-05	5.89371e-05	5.67836e-05	6.11465e-05	5.85363e-05	6.71761e-05	6.5375e-05	6.49414e-05	6.46872e-05	6.39829e-05	6.40925e-05	0.000200851	0.000206873	0.000207997	0.000197244	0.000204282	0.000195785	3.23435e-05	3.171e-05	3.36201e-05	3.57766e-05	3.50125e-05	3.27335e-05	0.000135724	0.000139853	0.000139254	0.000150677	0.000142526	0.000138861
Metabolism; Lipid Metabolism; Fatty acid biosynthesis	0.00492788	0.00494361	0.00492445	0.00493205	0.00492923	0.00491681	0.00481873	0.0048216	0.00484519	0.00483599	0.00485857	0.00485676	0.00482808	0.00483995	0.00483641	0.00484657	0.00485537	0.00485403	0.00473295	0.00470993	0.00471211	0.0047295	0.00472971	0.00470274	0.00472614	0.00474134	0.00472732	0.00471898	0.00471873	0.00473973
Metabolism; Lipid Metabolism; Fatty acid elongation in mitochondria	3.8497e-07	3.02158e-07	5.56886e-07	2.76993e-07	5.09554e-07	4.194e-07	1.45639e-07	1.17475e-07	3.24302e-07	1.73308e-07	2.4821e-07	2.35434e-07	4.14697e-07	3.81919e-07	5.0546e-07	7.65898e-07	7.62364e-07	6.68208e-07	6.21991e-07	2.92109e-07	5.48154e-07	8.41042e-07	1.08671e-06	4.54316e-07	5.82389e-07	2.87526e-07	5.93153e-07	3.76641e-07	7.52624e-07	6.06516e-07
Metabolism; Lipid Metabolism; Fatty acid metabolism	0.00354057	0.00350452	0.00360941	0.00358332	0.00359777	0.00361289	0.0030502	0.00301442	0.00311285	0.0030526	0.00317358	0.00304567	0.0047953	0.00489745	0.00490878	0.00492561	0.00495117	0.00496408	0.00376692	0.00365499	0.00374818	0.00375842	0.00379646	0.00371524	0.00456116	0.00464835	0.0045543	0.00459349	0.00458984	0.00454918
Metabolism; Lipid Metabolism; Glycerolipid metabolism	0.00451378	0.00453052	0.00453394	0.00451264	0.00453618	0.00453383	0.00452589	0.00454665	0.004511	0.00453694	0.00449549	0.00451145	0.0057056	0.00573371	0.00574599	0.00559114	0.00566852	0.00557495	0.00413387	0.00413756	0.00410878	0.00413838	0.00411847	0.00413466	0.00503362	0.00505963	0.00509338	0.00519999	0.00511321	0.00508896
Metabolism; Lipid Metabolism; Glycerophospholipid metabolism	0.00560818	0.00561064	0.00562353	0.00561521	0.00561025	0.00560846	0.00551827	0.00552639	0.00553457	0.00554768	0.00553822	0.00555039	0.00563259	0.00562117	0.005631	0.00559967	0.00560938	0.00560243	0.00537221	0.00538509	0.00535615	0.00538134	0.0053672	0.00537345	0.00556991	0.00557568	0.00558582	0.00558988	0.00557845	0.0055852
Metabolism; Lipid Metabolism; Linoleic acid metabolism	0.000678574	0.000687971	0.000664226	0.000680388	0.000681974	0.000675294	0.000816199	0.000815866	0.000807795	0.000805882	0.000797387	0.000814748	0.000668813	0.000676294	0.000676165	0.000669667	0.000680156	0.000668793	0.000677223	0.00066458	0.000674183	0.000678236	0.000672641	0.000662416	0.000566415	0.000570193	0.000568902	0.000564397	0.000562476	0.000573391
Metabolism; Lipid Metabolism; Lipid biosynthesis proteins	0.00556603	0.00557758	0.0055445	0.00556378	0.00557802	0.00555849	0.00549887	0.00548064	0.0055214	0.00548451	0.00553728	0.00552358	0.00533523	0.00538035	0.00537324	0.00543959	0.0054401	0.00546098	0.00559107	0.00551703	0.00556216	0.00557737	0.00560197	0.00553221	0.00524045	0.00526656	0.00522052	0.00518308	0.00521694	0.0052325
Metabolism; Lipid Metabolism; Primary bile acid biosynthesis	0.000265052	0.000269396	0.000258488	0.000256634	0.000260191	0.000256793	0.000263279	0.000266317	0.000266495	0.000266634	0.000268315	0.000272887	0.000117359	0.000115637	0.000114768	0.000119242	0.000119945	0.000124788	0.000213019	0.000202172	0.000204005	0.000210552	0.000211128	0.000204011	0.000115008	0.000117368	0.000116965	0.000103911	0.000109677	0.000117711
Metabolism; Lipid Metabolism; Secondary bile acid biosynthesis	0.000242724	0.000248201	0.00023496	0.000233736	0.000237197	0.000233366	0.000252903	0.000257036	0.000253888	0.000255586	0.000253174	0.000261495	9.02656e-05	8.625e-05	8.5507e-05	8.74485e-05	8.7926e-05	9.0417e-05	0.000181049	0.000174941	0.000173217	0.000178754	0.000178459	0.000174798	8.68592e-05	8.65741e-05	8.94064e-05	7.84041e-05	8.17704e-05	8.96399e-05
Metabolism; Lipid Metabolism; Sphingolipid metabolism	0.00145583	0.00147479	0.00138456	0.00140168	0.00144681	0.00139942	0.00191315	0.00190698	0.00185249	0.00185994	0.0018041	0.00189905	0.000481094	0.000470206	0.0004582	0.000479146	0.000479082	0.00048821	0.0012249	0.00121702	0.001236	0.00123549	0.00122904	0.00123011	0.000555155	0.000540348	0.000552226	0.0004993	0.000519045	0.000562613
Metabolism; Lipid Metabolism; Steroid biosynthesis	2.48947e-05	2.26187e-05	2.42246e-05	2.33136e-05	2.71337e-05	2.27674e-05	1.19788e-05	8.81065e-06	1.35396e-05	1.33447e-05	1.75953e-05	1.27316e-05	3.19316e-05	3.39484e-05	3.09454e-05	3.36144e-05	3.53864e-05	3.67515e-05	3.47817e-05	3.08986e-05	3.21127e-05	3.25095e-05	3.22957e-05	3.1098e-05	2.95909e-05	3.26342e-05	2.83345e-05	2.73065e-05	3.07691e-05	3.03724e-05
Metabolism; Lipid Metabolism; Steroid hormone biosynthesis	0.000165281	0.000161827	0.000151984	0.000155116	0.000167134	0.000157515	0.000227671	0.000221441	0.000215661	0.000212736	0.000209985	0.000218067	6.37941e-05	6.66661e-05	6.20874e-05	7.03094e-05	7.13445e-05	6.92431e-05	0.000162165	0.000157544	0.00016938	0.000161998	0.000164943	0.0001631	8.14235e-05	8.13987e-05	8.01213e-05	7.36542e-05	7.80958e-05	8.2144e-05
Metabolism; Lipid Metabolism; Synthesis and degradation of ketone bodies	0.00088787	0.000877424	0.000911948	0.000911123	0.000902101	0.000911776	0.000728051	0.000715484	0.000742367	0.000734393	0.000759659	0.000724486	0.00109077	0.00110506	0.00110567	0.00112347	0.00111826	0.00112589	0.000976525	0.000971976	0.000985443	0.000981334	0.000982286	0.000980028	0.00115468	0.00116612	0.00114438	0.00115235	0.00115337	0.00114401
